# Supplementary material for: Whole-transcriptome analysis of UUO mouse model of renal fibrosis reveals new molecular players in kidney diseases
Source: Sci Rep. 2016 May 18;6:26235. doi: 10.1038/srep26235 (PMC4870569; doi:10.1038/srep26235)
Supplement: Supplementary Dataset [file srep26235-s1.xls]

## Sheet: Supplemental table 1
Supplemental table 1 - Mapping overview and statistics of RNA sequencing reads
Sample	All reads	Mapped reads (all)	Unique mapped	spliced reads (% of uniquwly mapped)	unspliced reads (% of uniquely mapped)
SO-1	64967881 (100.00%)	63536227 (97.80%)	56753974 (87.36%)	9691870 (17.08%)	47062104 (82.92%)
SO-2	69517495 (100.00%)	67664541 (97.33%)	60473147 (86.99%)	9415370 (15.57%)	51057777 (84.43%)
SO-3	63571940 (100.00%)	62213176 (97.86%)	57271132 (90.09%)	10716086 (18.71%)	46555046 (81.29%)
SO-4	59090662 (100.00%)	57821606 (97.85%)	52519723 (88.88%)	9564123 (18.21%)	42955600 (81.79%)
2D-1	68353909 (100.00%)	66830207 (97.77%)	61089151 (89.37%)	11120080 (18.20%)	49969071 (81.80%)
2D-2	56573282 (100.00%)	55292300 (97.74%)	49028033 (86.66%)	7130603 (14.54%)	41897430 (85.46%)
2D-3	47399757 (100.00%)	41606906 (87.78%)	36274618 (76.53%)	4277965 (11.79%)	31996653 (88.21%)
8D-1	41073126 (100.00%)	40156314 (97.77%)	37923711 (92.33%)	6494268 (17.12%)	31429443 (82.88%)
8D-2	36506537 (100.00%)	35517638 (97.29%)	33164363 (90.84%)	4644447 (14.00%)	28519916 (86.00%)
8D-3	41811216 (100.00%)	40839860 (97.68%)	37984794 (90.85%)	6053616 (15.94%)	31931178 (84.06%)

## Sheet: Supplemental table 2
Supplemental table 2 - Detected genes per sample and mean identified genes in all three groups based on RPKM values (reads per kilobase of exon per million reads)
SO		2D		8D
Sample	Detected genes	Sample	Detected genes	Sample	Detected genes
SO-1	18933	2D-1	19759	8D-1	20344
SO-2	18874	2D-2	19527	8D-2	19747
SO-3	18492	2D-3	19431	8D-3	20093
SO-4	18859
Average	18790	Average	19572	Average	20061

## Sheet: Supplemental table 3
Supplemental Table 3. Differentially expressed genes when comparing SO and 2D
Gene	Gene_id	Biotype	Fold Change	Log2 Fold Change	p-value
Il1f6	ENSMUSG00000026984	protein_coding	739.852	9.53109	9.10735e-45
Havcr1	ENSMUSG00000040405	protein_coding	463.828	8.85744	6.54485e-75
Vgf	ENSMUSG00000037428	protein_coding	366.571	8.51795	8.18227e-33
Sprr2f	ENSMUSG00000050635	protein_coding	322.611	8.33365	7.63661e-43
Pla2g2e	ENSMUSG00000028751	protein_coding	223	7.8009	2.67974e-08
Cxcl2	ENSMUSG00000058427	protein_coding	138.762	7.11647	1.97262e-24
Saa1	ENSMUSG00000074115	protein_coding	137.513	7.10342	3.08133e-39
Serpina10	ENSMUSG00000061947	protein_coding	111.245	6.7976	6.77707e-50
Sprr2g	ENSMUSG00000046203	protein_coding	109.023	6.76849	2.38972e-30
Areg	ENSMUSG00000029378	protein_coding	86.963	6.44233	3.89104e-09
Spaca7	ENSMUSG00000010435	protein_coding	75.7576	6.24332	3.5832e-10
Fgg	ENSMUSG00000033860	protein_coding	69.6923	6.12293	1.96718e-44
Arhgap36	ENSMUSG00000036198	protein_coding	69.5111	6.11917	7.01258e-20
Cxcl17	ENSMUSG00000060188	protein_coding	67.6078	6.07912	2.61196e-12
Fgb	ENSMUSG00000033831	protein_coding	62.0358	5.95503	1.35418e-37
D630011A20Rik	ENSMUSG00000097421	protein_coding	56.3733	5.81694	1.57661e-12
Sox9	ENSMUSG00000000567	protein_coding	55.1313	5.7848	6.4862e-35
Hba-x	ENSMUSG00000055609	protein_coding	52.3333	5.70966	0.0345623
1700110K17Rik	ENSMUSG00000087047	processed_transcript	48.9167	5.61225	1.55831e-05
Mfi2	ENSMUSG00000022780	protein_coding	47.7284	5.57678	1.00873e-12
Cldn14	ENSMUSG00000047109	protein_coding	47.5632	5.57177	2.29729e-12
Il1rn	ENSMUSG00000026981	protein_coding	47.4588	5.5686	5.48969e-26
Lcn2	ENSMUSG00000026822	protein_coding	45.9755	5.52279	8.03968e-39
Tmem145	ENSMUSG00000043843	protein_coding	41.9394	5.39023	7.85647e-07
Krt20	ENSMUSG00000035775	protein_coding	39.6927	5.3108	1.72585e-29
Timp1	ENSMUSG00000001131	protein_coding	39.343	5.29804	4.40953e-32
Cxcl1	ENSMUSG00000029380	protein_coding	38.3723	5.26199	3.51925e-27
Spp1	ENSMUSG00000029304	protein_coding	37.8927	5.24385	8.26726e-37
Clca4	ENSMUSG00000037033	protein_coding	35.4286	5.14684	3.47839e-11
Ccl20	ENSMUSG00000026166	protein_coding	34.9462	5.12707	1.43238e-09
Lif	ENSMUSG00000034394	protein_coding	34.7449	5.11873	1.03013e-26
Vcam1	ENSMUSG00000027962	protein_coding	33.2369	5.05471	1.16181e-33
Defb36	ENSMUSG00000044863	protein_coding	32.8116	5.03613	1.62562e-09
Col17a1	ENSMUSG00000025064	protein_coding	32.5397	5.02413	7.17461e-10
Gm15199	ENSMUSG00000086428	antisense	28.4444	4.83007	0.00448863
Gm4926	ENSMUSG00000086909	lincRNA	27.6863	4.7911	1.45338e-05
Saa2	ENSMUSG00000057465	protein_coding	27.0617	4.75818	5.78439e-07
Fut2	ENSMUSG00000055978	protein_coding	24.1556	4.59428	3.08054e-09
Mmp7	ENSMUSG00000018623	protein_coding	23.873	4.57731	1.60362e-14
Kel	ENSMUSG00000029866	protein_coding	23.7531	4.57004	0.000610505
Rbmy	ENSMUSG00000094658	protein_coding	21.6157	4.43401	6.15366e-14
Fga	ENSMUSG00000028001	protein_coding	21.0423	4.39522	1.5476e-27
C3	ENSMUSG00000024164	protein_coding	20.9676	4.39009	6.41575e-28
Aoc1	ENSMUSG00000029811	protein_coding	20.4669	4.35522	4.73611e-27
Psors1c2	ENSMUSG00000024409	protein_coding	20.0513	4.32562	0.00123105
Ubd	ENSMUSG00000035186	protein_coding	19.2167	4.26429	3.09142e-20
Cxcl10	ENSMUSG00000034855	protein_coding	19.1789	4.26145	4.58372e-23
Serpina7	ENSMUSG00000031271	protein_coding	18.8611	4.23734	3.73257e-07
Gm10352	ENSMUSG00000091987	protein_coding	18.8099	4.23342	6.92825e-19
BC021614	ENSMUSG00000058216	protein_coding	18.7586	4.22948	1.54735e-10
Gm3376	ENSMUSG00000096520	protein_coding	18.4576	4.20615	4.36573e-14
Smpdl3b	ENSMUSG00000028885	protein_coding	17.857	4.15842	1.33148e-16
Apoc2	ENSMUSG00000002992	protein_coding	17.619	4.13906	1.3082e-05
Ccl7	ENSMUSG00000035373	protein_coding	16.8824	4.07744	4.9489e-09
Aard	ENSMUSG00000068522	protein_coding	16.8062	4.07092	0.00045358
Serpinb9b	ENSMUSG00000021403	protein_coding	16.5556	4.04924	0.00525602
Tubb3	ENSMUSG00000062380	protein_coding	16.3611	4.0322	1.91458e-05
Socs3	ENSMUSG00000053113	protein_coding	16.1117	4.01004	2.59259e-23
Muc13	ENSMUSG00000022824	protein_coding	15.6596	3.96897	0.00118964
Prss22	ENSMUSG00000045027	protein_coding	15.3838	3.94334	2.29116e-10
Ccl2	ENSMUSG00000035385	protein_coding	15.179	3.92401	6.75988e-15
Fam64a	ENSMUSG00000020808	protein_coding	15.0206	3.90887	4.55192e-08
Unc5cl	ENSMUSG00000043592	protein_coding	14.9697	3.90397	0.00338123
Cp	ENSMUSG00000003617	protein_coding	14.2258	3.83044	2.25947e-22
Ccdc18	ENSMUSG00000056531	protein_coding	14.0714	3.8147	0.000151412
E2f8	ENSMUSG00000046179	protein_coding	13.9535	3.80255	3.0709e-07
Creb5	ENSMUSG00000053007	protein_coding	13.9355	3.80069	4.41435e-05
Krt17	ENSMUSG00000035557	protein_coding	13.8667	3.79355	6.07791e-06
Mki67	ENSMUSG00000031004	protein_coding	13.86	3.79286	1.71917e-19
Tnfrsf9	ENSMUSG00000028965	protein_coding	13.8444	3.79124	2.96984e-05
Gm21708	ENSMUSG00000095948	protein_coding	13.8316	3.78989	9.54255e-16
Ndc80	ENSMUSG00000024056	protein_coding	13.7615	3.78256	3.7445e-06
Nptx2	ENSMUSG00000059991	protein_coding	13.75	3.78136	0.0107099
Cd44	ENSMUSG00000005087	protein_coding	13.6049	3.76606	2.30668e-19
Iapp	ENSMUSG00000041681	protein_coding	13.5238	3.75743	0.024353
Slco5a1	ENSMUSG00000025938	protein_coding	13.0667	3.70782	0.00683674
Pou1f1	ENSMUSG00000004842	protein_coding	13.0101	3.70156	0.00319341
Spink12	ENSMUSG00000061144	protein_coding	12.9844	3.69871	1.09407e-06
Gm22	ENSMUSG00000043903	protein_coding	12.8784	3.68688	6.4033e-07
Bub1	ENSMUSG00000027379	protein_coding	12.3792	3.62984	4.72271e-10
Fignl1	ENSMUSG00000035455	protein_coding	12.2078	3.60973	1.61315e-08
Fam179a	ENSMUSG00000045761	protein_coding	12.1961	3.60835	0.00797858
Ms4a6d	ENSMUSG00000024679	protein_coding	12.0912	3.59588	1.25533e-07
Sult4a1	ENSMUSG00000018865	protein_coding	12	3.58496	8.37845e-08
Gm21677	ENSMUSG00000093918	protein_coding	11.9753	3.58198	3.15425e-12
2810442I21Rik	ENSMUSG00000087060	processed_transcript	11.7427	3.55369	0.000879871
Msr1	ENSMUSG00000025044	protein_coding	11.6778	3.54569	2.70741e-11
Aldh1a2	ENSMUSG00000013584	protein_coding	11.6193	3.53845	4.98612e-16
Gpr123	ENSMUSG00000025475	protein_coding	11.4359	3.5155	2.18562e-10
Uhrf1	ENSMUSG00000001228	protein_coding	11.4276	3.51445	6.08074e-16
Fut1	ENSMUSG00000008461	protein_coding	11.2896	3.49692	5.47212e-05
Chi3l3	ENSMUSG00000040809	protein_coding	11.159	3.48014	2.4533e-08
Gpbar1	ENSMUSG00000064272	protein_coding	11.1167	3.47465	0.00125835
Rab44	ENSMUSG00000064147	protein_coding	11.0588	3.46713	0.0120598
Gxylt2	ENSMUSG00000030074	protein_coding	11.0317	3.46359	4.5076e-05
Dtl	ENSMUSG00000037474	protein_coding	10.9676	3.45517	8.10148e-08
Clspn	ENSMUSG00000042489	protein_coding	10.9136	3.44805	1.14626e-06
Gc	ENSMUSG00000035540	protein_coding	10.8235	3.4361	6.85362e-18
Neil3	ENSMUSG00000039396	protein_coding	10.8159	3.43508	3.32998e-05
Arg2	ENSMUSG00000021125	protein_coding	10.6817	3.41707	1.29309e-14
Cfi	ENSMUSG00000058952	protein_coding	10.6597	3.41409	2.06305e-14
Mmp24	ENSMUSG00000027612	protein_coding	10.5641	3.4011	0.0230656
Slc34a2	ENSMUSG00000029188	protein_coding	10.4501	3.38545	1.02755e-16
Btbd17	ENSMUSG00000000202	protein_coding	10.4181	3.38102	0.00111029
Prss27	ENSMUSG00000050762	protein_coding	10.3889	3.37697	0.000152912
Trip13	ENSMUSG00000021569	protein_coding	10.3235	3.36786	2.99654e-05
Nfkbiz	ENSMUSG00000035356	protein_coding	10.3175	3.36702	4.84006e-17
Cenph	ENSMUSG00000045273	protein_coding	10.2092	3.3518	3.30845e-05
Samd5	ENSMUSG00000060487	protein_coding	10.2009	3.35063	6.92957e-05
Krt6a	ENSMUSG00000058354	protein_coding	10	3.32193	0.0257723
Xirp2	ENSMUSG00000027022	protein_coding	9.83333	3.29768	0.00428932
Ccdc33	ENSMUSG00000037716	protein_coding	9.83333	3.29768	0.00925092
Depdc1a	ENSMUSG00000028175	protein_coding	9.78577	3.29069	1.02147e-09
Fbn2	ENSMUSG00000024598	protein_coding	9.76667	3.28787	1.91015e-05
Ticrr	ENSMUSG00000046591	protein_coding	9.76471	3.28758	0.00310569
Slitrk4	ENSMUSG00000046699	protein_coding	9.74278	3.28433	3.4444e-05
9930013L23Rik	ENSMUSG00000052353	protein_coding	9.73968	3.28387	9.64704e-06
Kif14	ENSMUSG00000041498	protein_coding	9.6063	3.26398	0.000217346
Ska1	ENSMUSG00000036223	protein_coding	9.58667	3.26103	0.00036215
Melk	ENSMUSG00000035683	protein_coding	9.56259	3.2574	1.8561e-06
Clcf1	ENSMUSG00000040663	protein_coding	9.5176	3.2506	4.54346e-16
Clu	ENSMUSG00000022037	protein_coding	9.50685	3.24897	1.8374e-17
2700099C18Rik	ENSMUSG00000098090	pseudogene	9.48387	3.24548	0.000292539
Lrg1	ENSMUSG00000037095	protein_coding	9.44181	3.23906	3.00785e-16
Mefv	ENSMUSG00000022534	protein_coding	9.43939	3.23869	0.00225736
Dscc1	ENSMUSG00000022422	protein_coding	9.4359	3.23816	0.00131744
D17H6S56E-5	ENSMUSG00000091747	protein_coding	9.43455	3.23795	8.06338e-17
Cdk1	ENSMUSG00000019942	protein_coding	9.40764	3.23383	2.67116e-12
Iqgap3	ENSMUSG00000028068	protein_coding	9.40299	3.23312	1.12571e-09
Atf3	ENSMUSG00000026628	protein_coding	9.40079	3.23278	1.97961e-12
Gbx2	ENSMUSG00000034486	protein_coding	9.33333	3.22239	0.0396802
Cdc25c	ENSMUSG00000044201	protein_coding	9.3125	3.21917	0.00418305
Bpifc	ENSMUSG00000050108	protein_coding	9.29524	3.21649	3.35711e-05
Ccr1	ENSMUSG00000025804	protein_coding	9.2504	3.20952	8.59764e-07
Mis18bp1	ENSMUSG00000047534	protein_coding	9.11574	3.18836	5.72902e-07
Cd14	ENSMUSG00000051439	protein_coding	9.02725	3.17429	1.17625e-15
Serpine1	ENSMUSG00000037411	protein_coding	8.93801	3.15995	1.10405e-13
Adam8	ENSMUSG00000025473	protein_coding	8.8062	3.13852	7.99355e-10
Fam83c	ENSMUSG00000074647	protein_coding	8.7631	3.13144	0.000296294
Cenpi	ENSMUSG00000031262	protein_coding	8.64897	3.11253	0.000428705
Klra13-ps	ENSMUSG00000030178	pseudogene	8.5641	3.0983	0.00761554
Gm26736	ENSMUSG00000097464	lincRNA	8.5037	3.08809	0.0152879
Kif2c	ENSMUSG00000028678	protein_coding	8.50279	3.08794	3.42076e-07
Gm7951	ENSMUSG00000095490	protein_coding	8.46809	3.08204	0.000991556
Top2a	ENSMUSG00000020914	protein_coding	8.24993	3.04438	1.66978e-11
Dcdc2a	ENSMUSG00000035910	protein_coding	8.19267	3.03433	6.42566e-15
Ncapg	ENSMUSG00000015880	protein_coding	8.16909	3.03018	2.14359e-08
Lgi2	ENSMUSG00000039252	protein_coding	8.15686	3.02801	0.0001231
Tlr2	ENSMUSG00000027995	protein_coding	8.14212	3.0254	3.34503e-12
Exo1	ENSMUSG00000039748	protein_coding	8.10169	3.01822	0.000722958
Sftpd	ENSMUSG00000021795	protein_coding	8.06349	3.0114	0.00679797
Gm6482	ENSMUSG00000092142	protein_coding	8.04819	3.00866	0.00184246
Sox11	ENSMUSG00000063632	protein_coding	8	3	0.000273125
Gm4070	ENSMUSG00000078606	protein_coding	7.99068	2.99832	1.50861e-14
Gvin1	ENSMUSG00000045868	protein_coding	7.98053	2.99649	1.49038e-14
Gm8165	ENSMUSG00000093968	protein_coding	7.94872	2.99072	0.00654091
Rad51ap1	ENSMUSG00000030346	protein_coding	7.94473	2.99	4.19467e-05
Anxa3	ENSMUSG00000029484	protein_coding	7.9329	2.98785	8.0138e-14
Esco2	ENSMUSG00000022034	protein_coding	7.9009	2.98202	3.9566e-06
Krt4	ENSMUSG00000059668	protein_coding	7.87302	2.97692	0.017559
Casc5	ENSMUSG00000027326	protein_coding	7.85771	2.97411	2.15104e-05
Aunip	ENSMUSG00000078521	protein_coding	7.84	2.97085	0.00522694
Ppp1r42	ENSMUSG00000025916	protein_coding	7.75385	2.95491	0.0261104
Cep85	ENSMUSG00000037443	protein_coding	7.73118	2.95069	6.4896e-15
Stil	ENSMUSG00000028718	protein_coding	7.72744	2.94999	0.000163036
Cep55	ENSMUSG00000024989	protein_coding	7.65942	2.93724	0.00017712
Ttk	ENSMUSG00000038379	protein_coding	7.65867	2.93709	0.00129907
E2f7	ENSMUSG00000020185	protein_coding	7.64912	2.93529	0.000566974
Fosb	ENSMUSG00000003545	protein_coding	7.64659	2.93482	0.00024658
Kif18b	ENSMUSG00000051378	protein_coding	7.63878	2.93334	3.50884e-05
Gbp7	ENSMUSG00000040253	protein_coding	7.58888	2.92389	3.17187e-12
Kcnh8	ENSMUSG00000035580	protein_coding	7.58333	2.92283	0.00982951
Cdca5	ENSMUSG00000024791	protein_coding	7.56966	2.92023	7.84445e-07
AA467197	ENSMUSG00000033213	protein_coding	7.56061	2.9185	0.00130363
Muc4	ENSMUSG00000079620	protein_coding	7.52771	2.91221	8.03819e-07
Gm8024	ENSMUSG00000095318	protein_coding	7.50667	2.90817	0.00154496
Ccnf	ENSMUSG00000072082	protein_coding	7.49611	2.90614	6.21918e-07
Tnfrsf12a	ENSMUSG00000023905	protein_coding	7.46854	2.90083	4.6366e-14
Lhx2	ENSMUSG00000000247	protein_coding	7.45946	2.89907	0.0472605
9130208D14Rik	ENSMUSG00000086513	pseudogene	7.36723	2.88112	0.0232271
Vtcn1	ENSMUSG00000051076	protein_coding	7.3244	2.87271	6.302e-07
H2-DMb2	ENSMUSG00000037548	protein_coding	7.32428	2.87269	3.37397e-12
Raet1e	ENSMUSG00000053219	protein_coding	7.31973	2.87179	0.014453
Gpnmb	ENSMUSG00000029816	protein_coding	7.29512	2.86693	0.00132461
Cxcl5	ENSMUSG00000029371	protein_coding	7.29412	2.86673	5.80906e-07
Foxj1	ENSMUSG00000034227	protein_coding	7.26703	2.86137	2.71162e-10
Cebpd	ENSMUSG00000071637	pseudogene	7.22334	2.85267	2.82011e-13
Osmr	ENSMUSG00000022146	protein_coding	7.21949	2.8519	1.21591e-12
Trem2	ENSMUSG00000023992	protein_coding	7.17051	2.84208	6.20314e-07
Fos	ENSMUSG00000021250	protein_coding	7.1661	2.84119	6.72853e-11
Lilrb4	ENSMUSG00000062593	protein_coding	7.15755	2.83946	3.8931e-09
S100a3	ENSMUSG00000001021	protein_coding	7.14286	2.8365	0.0311572
Akr1b8	ENSMUSG00000029762	protein_coding	7.12047	2.83197	1.83918e-11
Gm8267	ENSMUSG00000091923	protein_coding	6.97364	2.80191	7.90246e-07
Tmem59l	ENSMUSG00000035964	protein_coding	6.93939	2.79481	0.0151415
Clec4n	ENSMUSG00000023349	protein_coding	6.93671	2.79425	9.66794e-05
BC030867	ENSMUSG00000034773	protein_coding	6.90446	2.78753	0.000943011
1700024P16Rik	ENSMUSG00000078612	protein_coding	6.83833	2.77364	1.07233e-07
Fam83d	ENSMUSG00000027654	protein_coding	6.83421	2.77277	0.000284661
Trim71	ENSMUSG00000079259	protein_coding	6.8254	2.77091	0.038706
Espl1	ENSMUSG00000058290	protein_coding	6.81258	2.7682	1.17271e-06
Chrnb1	ENSMUSG00000041189	protein_coding	6.80848	2.76733	2.23108e-11
Col1a1	ENSMUSG00000001506	protein_coding	6.80745	2.76711	5.28094e-13
Glipr2	ENSMUSG00000028480	protein_coding	6.79355	2.76417	1.30673e-10
Dusp8	ENSMUSG00000037887	protein_coding	6.78652	2.76267	3.92255e-10
Gm7233	ENSMUSG00000094151	protein_coding	6.78014	2.76132	0.0266599
Madcam1	ENSMUSG00000020310	protein_coding	6.76423	2.75793	0.0267518
Ccna2	ENSMUSG00000027715	protein_coding	6.75386	2.75571	8.6703e-09
Rrm2	ENSMUSG00000020649	protein_coding	6.74436	2.75368	5.37731e-11
Gm8126	ENSMUSG00000090634	protein_coding	6.727	2.74996	2.49659e-06
Slfn4	ENSMUSG00000000204	protein_coding	6.70213	2.74462	0.000711728
Serp2	ENSMUSG00000052584	protein_coding	6.69151	2.74233	0.000664394
Steap1	ENSMUSG00000015652	protein_coding	6.69023	2.74206	3.78094e-09
Itgam	ENSMUSG00000030786	protein_coding	6.67707	2.73922	6.31423e-09
Adamts1	ENSMUSG00000022893	protein_coding	6.66205	2.73597	6.34327e-13
Gpr97	ENSMUSG00000060470	protein_coding	6.65611	2.73468	6.20629e-11
Kif4	ENSMUSG00000034311	protein_coding	6.61794	2.72638	4.6046e-05
Cdc6	ENSMUSG00000017499	protein_coding	6.57613	2.71724	3.82449e-05
Relb	ENSMUSG00000002983	protein_coding	6.57374	2.71671	1.50056e-11
Gm8127	ENSMUSG00000090713	protein_coding	6.56478	2.71475	2.25152e-05
Eme1	ENSMUSG00000039055	protein_coding	6.55696	2.71303	0.00214003
Adamts4	ENSMUSG00000006403	protein_coding	6.53731	2.7087	1.20223e-06
Sgol2	ENSMUSG00000026039	protein_coding	6.52575	2.70614	0.00377277
Aurkb	ENSMUSG00000020897	protein_coding	6.5088	2.70239	5.21087e-07
Serpina3i	ENSMUSG00000079014	protein_coding	6.47917	2.69581	0.00741739
Gch1	ENSMUSG00000037580	protein_coding	6.4493	2.68914	2.84859e-06
Sapcd2	ENSMUSG00000026955	protein_coding	6.43232	2.68534	0.00101966
Rad51	ENSMUSG00000027323	protein_coding	6.42	2.68257	9.82133e-06
Ccne1	ENSMUSG00000002068	protein_coding	6.37619	2.67269	8.93667e-05
Gm5799	ENSMUSG00000091477	protein_coding	6.36645	2.67049	7.01312e-05
Cd300lb	ENSMUSG00000063193	protein_coding	6.33333	2.66297	0.00218271
Gm14005	ENSMUSG00000074813	processed_transcript	6.30508	2.65652	0.0190369
Gm21911	ENSMUSG00000095457	pseudogene	6.30258	2.65594	9.7109e-05
Bcl3	ENSMUSG00000053175	protein_coding	6.30217	2.65585	3.38464e-11
C4b	ENSMUSG00000073418	protein_coding	6.27338	2.64924	2.11204e-11
Tnni2	ENSMUSG00000031097	protein_coding	6.25556	2.64514	0.0040817
C5ar1	ENSMUSG00000049130	protein_coding	6.24707	2.64318	1.83475e-06
Mthfd2	ENSMUSG00000005667	protein_coding	6.24164	2.64193	4.98017e-10
Anln	ENSMUSG00000036777	protein_coding	6.20147	2.63261	6.43644e-07
Pif1	ENSMUSG00000041064	protein_coding	6.19807	2.63182	0.000258234
Sgol1	ENSMUSG00000023940	protein_coding	6.19521	2.63115	0.00175399
Trpv6	ENSMUSG00000029868	protein_coding	6.1715	2.62562	7.61242e-08
Gm5622	ENSMUSG00000079244	protein_coding	6.1637	2.6238	0.000100111
Klf6	ENSMUSG00000000078	protein_coding	6.13614	2.61733	8.8294e-12
Gm21884	ENSMUSG00000095649	pseudogene	6.11738	2.61291	5.99695e-09
Tmsb10	ENSMUSG00000079523	protein_coding	6.11183	2.6116	3.93922e-12
Ncaph	ENSMUSG00000034906	protein_coding	6.07795	2.60359	3.96576e-06
Mcm3	ENSMUSG00000041859	protein_coding	6.07468	2.60281	2.54306e-09
2200002D01Rik	ENSMUSG00000030587	protein_coding	6.07253	2.6023	2.47078e-11
Wnt7a	ENSMUSG00000030093	protein_coding	6.06452	2.60039	0.00378961
Arid5a	ENSMUSG00000037447	protein_coding	6.04404	2.59551	4.64024e-09
Gm3141	ENSMUSG00000090796	pseudogene	6.00749	2.58676	0.0174715
Plekho1	ENSMUSG00000015745	protein_coding	5.98414	2.58115	4.6813e-11
Hells	ENSMUSG00000025001	protein_coding	5.9286	2.56769	8.51441e-07
1700049E17Rik1	ENSMUSG00000079271	protein_coding	5.9235	2.56645	0.040284
Ypel4	ENSMUSG00000034059	protein_coding	5.92171	2.56601	0.000453497
Brca1	ENSMUSG00000017146	protein_coding	5.91561	2.56453	2.20074e-05
Hesx1	ENSMUSG00000040726	protein_coding	5.85738	2.55026	0.0001854
Gp49a	ENSMUSG00000089672	protein_coding	5.8394	2.54582	1.43149e-07
Mt2	ENSMUSG00000031762	protein_coding	5.82616	2.54255	2.26599e-11
Nfkbid	ENSMUSG00000036931	protein_coding	5.81105	2.5388	3.36576e-06
Nxnl2	ENSMUSG00000021396	protein_coding	5.7971	2.53533	0.00123155
Cdca2	ENSMUSG00000048922	protein_coding	5.76812	2.5281	0.000113084
Troap	ENSMUSG00000032783	protein_coding	5.75068	2.52373	0.00107927
Aspm	ENSMUSG00000033952	protein_coding	5.74907	2.52333	3.27321e-05
Fosl1	ENSMUSG00000024912	protein_coding	5.72672	2.51771	9.26218e-05
Chek1	ENSMUSG00000032113	protein_coding	5.71975	2.51595	0.000174221
Plaur	ENSMUSG00000046223	protein_coding	5.69422	2.5095	1.30213e-08
Cebpb	ENSMUSG00000056501	protein_coding	5.68664	2.50758	3.51865e-11
Mmp3	ENSMUSG00000043613	protein_coding	5.67493	2.5046	0.0012909
Prtn3	ENSMUSG00000057729	protein_coding	5.66323	2.50163	0.0193813
Ncapg2	ENSMUSG00000042029	protein_coding	5.66079	2.501	1.6437e-06
Ifitm10	ENSMUSG00000045777	protein_coding	5.65824	2.50035	8.46324e-06
Gm9732	ENSMUSG00000090440	protein_coding	5.65714	2.50007	0.00538338
Foxm1	ENSMUSG00000001517	protein_coding	5.64522	2.49703	9.09915e-08
Trib3	ENSMUSG00000032715	protein_coding	5.6413	2.49603	6.26609e-07
Ercc6l	ENSMUSG00000051220	protein_coding	5.62319	2.49139	0.000326437
Birc3	ENSMUSG00000032000	protein_coding	5.61697	2.48979	3.17567e-10
Stra6	ENSMUSG00000032327	protein_coding	5.60894	2.48773	6.93135e-09
4930503E14Rik	ENSMUSG00000072595	protein_coding	5.58881	2.48254	1.13985e-05
Slc25a24	ENSMUSG00000040322	protein_coding	5.5737	2.47864	2.7904e-09
Car13	ENSMUSG00000027555	protein_coding	5.55607	2.47407	2.53855e-06
Epb4.2	ENSMUSG00000023216	protein_coding	5.54848	2.47209	4.49264e-06
Treml2	ENSMUSG00000071068	protein_coding	5.54717	2.47175	0.0116872
Icam1	ENSMUSG00000037405	protein_coding	5.54499	2.47118	2.05619e-10
Knstrn	ENSMUSG00000027331	protein_coding	5.53483	2.46854	4.0691e-07
Maff	ENSMUSG00000042622	protein_coding	5.53047	2.4674	5.68728e-09
Sprr1a	ENSMUSG00000050359	protein_coding	5.52828	2.46683	1.38776e-10
Shcbp1	ENSMUSG00000022322	protein_coding	5.49714	2.45868	0.000124092
Dpysl3	ENSMUSG00000024501	protein_coding	5.49461	2.45802	3.59607e-10
Gbp3	ENSMUSG00000028268	protein_coding	5.48965	2.45671	3.95438e-09
Tgfbi	ENSMUSG00000035493	protein_coding	5.40994	2.43561	4.4007e-10
Cd200r1	ENSMUSG00000022667	protein_coding	5.39394	2.43134	0.011761
Hspb1	ENSMUSG00000004951	protein_coding	5.36086	2.42246	1.17909e-10
Pbk	ENSMUSG00000022033	protein_coding	5.35976	2.42217	9.64438e-06
Nfkb2	ENSMUSG00000025225	protein_coding	5.35808	2.42172	2.37574e-10
Sct	ENSMUSG00000038580	protein_coding	5.33333	2.41504	0.0106114
Slc13a1	ENSMUSG00000029700	protein_coding	5.32227	2.41204	9.82949e-11
Tnfsf8	ENSMUSG00000028362	protein_coding	5.30496	2.40734	0.0310924
Cdc7	ENSMUSG00000029283	protein_coding	5.27884	2.40022	0.000343585
Gabrp	ENSMUSG00000020159	protein_coding	5.2549	2.39366	0.000371143
Syt8	ENSMUSG00000031098	protein_coding	5.25455	2.39357	2.93426e-05
Zwilch	ENSMUSG00000032400	protein_coding	5.24349	2.39053	0.000372687
Pmaip1	ENSMUSG00000024521	protein_coding	5.22937	2.38664	1.24511e-08
Rras	ENSMUSG00000038387	protein_coding	5.21894	2.38376	7.1482e-10
Cstb	ENSMUSG00000005054	protein_coding	5.19875	2.37816	2.35351e-10
Kif22	ENSMUSG00000030677	protein_coding	5.18059	2.37312	3.76499e-06
Col8a1	ENSMUSG00000068196	protein_coding	5.14758	2.36389	6.77062e-08
Rgs16	ENSMUSG00000026475	protein_coding	5.14137	2.36215	1.54746e-05
Ckap2	ENSMUSG00000037725	protein_coding	5.11651	2.35516	7.68044e-05
Runx1	ENSMUSG00000022952	protein_coding	5.07198	2.34255	1.42437e-07
Cdca7	ENSMUSG00000055612	protein_coding	5.07099	2.34227	7.62374e-05
Ppm1j	ENSMUSG00000002228	protein_coding	5.06549	2.3407	8.53452e-08
Ccr2	ENSMUSG00000049103	protein_coding	5.05534	2.33781	4.21499e-09
Cnbd2	ENSMUSG00000038085	protein_coding	5.04769	2.33562	3.69621e-10
Ankrd6	ENSMUSG00000040183	protein_coding	4.99179	2.31956	5.59253e-08
Gpr64	ENSMUSG00000031298	protein_coding	4.98602	2.31789	0.000113
Mns1	ENSMUSG00000032221	protein_coding	4.96732	2.31247	0.00473612
Junb	ENSMUSG00000052837	protein_coding	4.96603	2.31209	6.61164e-10
Kif23	ENSMUSG00000032254	protein_coding	4.95841	2.30988	3.73379e-07
Tmem173	ENSMUSG00000024349	protein_coding	4.93036	2.30169	3.33425e-08
Ptprn	ENSMUSG00000026204	protein_coding	4.91775	2.298	0.00170064
Rad54b	ENSMUSG00000078773	protein_coding	4.91484	2.29714	0.0216131
Pilrb1	ENSMUSG00000066684	protein_coding	4.91139	2.29613	0.0267421
Parpbp	ENSMUSG00000035365	protein_coding	4.90043	2.29291	0.0130443
Gm13398	ENSMUSG00000087364	antisense	4.89603	2.29161	0.000465826
Mroh3	ENSMUSG00000087230	protein_coding	4.89209	2.29045	0.0319089
Sacs	ENSMUSG00000048279	protein_coding	4.88818	2.2893	5.22282e-05
Cdkn3	ENSMUSG00000037628	protein_coding	4.874	2.28511	0.00525975
Pkmyt1	ENSMUSG00000023908	protein_coding	4.84612	2.27683	5.37428e-05
Mxd3	ENSMUSG00000021485	protein_coding	4.8127	2.26685	4.88064e-05
Sfn	ENSMUSG00000047281	protein_coding	4.81066	2.26624	1.7407e-09
S100a4	ENSMUSG00000001020	protein_coding	4.81064	2.26623	6.95559e-08
Tnf	ENSMUSG00000024401	protein_coding	4.8086	2.26562	0.00722409
Cxcl16	ENSMUSG00000018920	protein_coding	4.80621	2.2649	1.76483e-09
Fgr	ENSMUSG00000028874	protein_coding	4.79794	2.26241	5.93089e-06
Asic2	ENSMUSG00000020704	protein_coding	4.78562	2.2587	0.00547867
Capg	ENSMUSG00000056737	protein_coding	4.7852	2.25858	2.8798e-09
Cyr61	ENSMUSG00000028195	protein_coding	4.7664	2.2529	3.68567e-09
Lgals3	ENSMUSG00000050335	protein_coding	4.74429	2.24619	2.44736e-09
Myc	ENSMUSG00000022346	protein_coding	4.73706	2.24399	2.88288e-08
Ube2t	ENSMUSG00000026429	protein_coding	4.72998	2.24183	0.00799589
Diap3	ENSMUSG00000022021	protein_coding	4.72579	2.24056	0.00160819
Gpc3	ENSMUSG00000055653	protein_coding	4.71633	2.23767	9.19712e-09
Panx1	ENSMUSG00000031934	protein_coding	4.69065	2.22979	6.08496e-06
Chaf1b	ENSMUSG00000022945	protein_coding	4.68844	2.22911	8.47399e-06
Ccnb1	ENSMUSG00000041431	protein_coding	4.68608	2.22838	1.22486e-05
Jun	ENSMUSG00000052684	protein_coding	4.67148	2.22388	3.90312e-09
Plk3	ENSMUSG00000028680	protein_coding	4.65077	2.21747	1.76767e-07
Gm1673	ENSMUSG00000070858	protein_coding	4.64979	2.21717	0.00521509
Ccnb2	ENSMUSG00000032218	protein_coding	4.63932	2.21391	4.62994e-06
Slfn9	ENSMUSG00000069793	protein_coding	4.63451	2.21242	0.00142233
Ckap2l	ENSMUSG00000048327	protein_coding	4.63422	2.21233	0.000450369
Fhad1	ENSMUSG00000051435	protein_coding	4.62667	2.20997	0.0419916
S100a14	ENSMUSG00000042306	protein_coding	4.62323	2.2089	3.28613e-06
Cenpm	ENSMUSG00000068101	protein_coding	4.62267	2.20873	0.000797043
Mvp	ENSMUSG00000030681	protein_coding	4.61724	2.20703	4.10017e-09
Asf1b	ENSMUSG00000005470	protein_coding	4.60839	2.20426	0.000360743
Irf1	ENSMUSG00000018899	protein_coding	4.59453	2.19992	1.38433e-08
Asns	ENSMUSG00000029752	protein_coding	4.59053	2.19866	4.53786e-07
Pilrb2	ENSMUSG00000066682	protein_coding	4.57246	2.19297	0.00671979
Chtf18	ENSMUSG00000019214	protein_coding	4.56904	2.19189	0.000588446
Ypel2	ENSMUSG00000018427	protein_coding	4.55633	2.18787	9.76785e-09
B430306N03Rik	ENSMUSG00000043740	protein_coding	4.55172	2.18641	0.00521322
Tsc22d1	ENSMUSG00000022010	protein_coding	4.54214	2.18337	3.72446e-09
Arhgap11a	ENSMUSG00000041219	protein_coding	4.54163	2.18321	8.52721e-07
Abca1	ENSMUSG00000015243	protein_coding	4.49174	2.16727	1.65808e-08
Tmem158	ENSMUSG00000054871	protein_coding	4.48775	2.16599	3.06834e-08
Rad54l	ENSMUSG00000028702	protein_coding	4.48667	2.16564	0.000930858
Crlf1	ENSMUSG00000007888	protein_coding	4.48093	2.1638	8.64088e-07
Slc20a1	ENSMUSG00000027397	protein_coding	4.47462	2.16177	1.14937e-08
Ankle1	ENSMUSG00000046295	protein_coding	4.47182	2.16086	7.11767e-06
3300005D01Rik	ENSMUSG00000096965	lincRNA	4.46825	2.15971	0.0301446
F730043M19Rik	ENSMUSG00000052125	processed_transcript	4.46701	2.15931	0.00785668
Tifa	ENSMUSG00000046688	protein_coding	4.44848	2.15331	3.66768e-07
Clec5a	ENSMUSG00000029915	protein_coding	4.42396	2.14534	0.00719822
Tagln	ENSMUSG00000032085	protein_coding	4.41677	2.14299	1.44913e-08
Batf	ENSMUSG00000034266	protein_coding	4.41315	2.14181	0.0059372
Ltbp2	ENSMUSG00000002020	protein_coding	4.40673	2.13971	4.26245e-06
9830144P21Rik	ENSMUSG00000087528	processed_transcript	4.39586	2.13615	0.000389602
Pea15a	ENSMUSG00000013698	protein_coding	4.39567	2.13608	9.90236e-09
Fam111a	ENSMUSG00000024691	protein_coding	4.37891	2.13057	1.3268e-05
Pdgfb	ENSMUSG00000000489	protein_coding	4.37016	2.12769	1.93504e-08
Rasl12	ENSMUSG00000041696	protein_coding	4.3671	2.12668	1.18919e-07
2810417H13Rik	ENSMUSG00000040204	protein_coding	4.36097	2.12465	1.28366e-05
Vstm2b	ENSMUSG00000039257	protein_coding	4.35142	2.12149	0.0311022
Oas2	ENSMUSG00000032690	protein_coding	4.34409	2.11905	6.10936e-06
Trim59	ENSMUSG00000034317	protein_coding	4.33107	2.11472	9.90942e-06
Dock10	ENSMUSG00000038608	protein_coding	4.32799	2.1137	2.39543e-06
Trim6	ENSMUSG00000072244	protein_coding	4.32549	2.11286	0.00430606
Mtfr2	ENSMUSG00000019992	protein_coding	4.3237	2.11227	0.023058
Rem2	ENSMUSG00000022176	protein_coding	4.32244	2.11185	0.0264928
Fancd2	ENSMUSG00000034023	protein_coding	4.32121	2.11144	0.0112421
Mybpc2	ENSMUSG00000038670	protein_coding	4.31969	2.11093	0.000409221
Atp1a3	ENSMUSG00000040907	protein_coding	4.31285	2.10864	0.0201547
Rasl10a	ENSMUSG00000034209	protein_coding	4.28916	2.10069	0.00239157
Stx11	ENSMUSG00000039232	protein_coding	4.2864	2.09977	8.54057e-05
Tnip3	ENSMUSG00000044162	protein_coding	4.28571	2.09954	0.0330373
Krt18	ENSMUSG00000023043	protein_coding	4.26872	2.0938	2.48771e-08
Ptrh1	ENSMUSG00000053746	protein_coding	4.26773	2.09347	3.29208e-06
Efcab5	ENSMUSG00000050944	protein_coding	4.25157	2.088	0.0287468
Dnaaf3	ENSMUSG00000055809	protein_coding	4.24754	2.08663	0.006568
Dpep2	ENSMUSG00000053687	protein_coding	4.24407	2.08545	0.00269894
Gm26901	ENSMUSG00000097797	lincRNA	4.23477	2.08228	0.00767386
Fcrls	ENSMUSG00000015852	protein_coding	4.22901	2.08032	6.25447e-06
Cpe	ENSMUSG00000037852	protein_coding	4.22681	2.07957	2.72404e-08
Col3a1	ENSMUSG00000026043	protein_coding	4.22598	2.07929	1.95193e-08
Ccl12	ENSMUSG00000035352	protein_coding	4.22481	2.07889	0.00210244
Cd244	ENSMUSG00000004709	protein_coding	4.21622	2.07595	0.0328026
Eps8l3	ENSMUSG00000040600	protein_coding	4.20558	2.0723	0.0208919
Hk2	ENSMUSG00000000628	protein_coding	4.20115	2.07078	1.39505e-05
Fcgr1	ENSMUSG00000015947	protein_coding	4.19563	2.06889	6.59048e-06
Tnfrsf1b	ENSMUSG00000028599	protein_coding	4.1916	2.0675	1.03304e-06
Pdlim7	ENSMUSG00000021493	protein_coding	4.18999	2.06695	1.23867e-07
Clec18a	ENSMUSG00000033633	protein_coding	4.18198	2.06419	0.00373181
A2m	ENSMUSG00000030111	protein_coding	4.17429	2.06153	0.0216594
Erdr1	ENSMUSG00000096768	protein_coding	4.17338	2.06122	4.87906e-08
Snx10	ENSMUSG00000038301	protein_coding	4.16693	2.05899	7.50869e-07
Ms4a4c	ENSMUSG00000024675	protein_coding	4.1641	2.05801	0.00614723
1810011H11Rik	ENSMUSG00000041707	protein_coding	4.15794	2.05587	0.00102976
Catsper4	ENSMUSG00000048003	protein_coding	4.15649	2.05537	0.0189169
Traip	ENSMUSG00000032586	protein_coding	4.15504	2.05486	0.00615473
Il34	ENSMUSG00000031750	protein_coding	4.15193	2.05378	5.55574e-08
Col5a3	ENSMUSG00000004098	protein_coding	4.14798	2.05241	1.07038e-05
Plk1	ENSMUSG00000030867	protein_coding	4.1461	2.05176	2.99991e-05
Prc1	ENSMUSG00000038943	protein_coding	4.14069	2.04987	4.18001e-06
Psrc1	ENSMUSG00000068744	protein_coding	4.12821	2.04551	0.000758974
Cks1b	ENSMUSG00000028044	protein_coding	4.12772	2.04535	6.05202e-06
Socs2	ENSMUSG00000020027	protein_coding	4.12379	2.04397	1.06329e-07
Ccl17	ENSMUSG00000031780	protein_coding	4.12245	2.0435	0.00216304
Myof	ENSMUSG00000048612	protein_coding	4.11724	2.04168	7.43157e-08
Eno2	ENSMUSG00000004267	protein_coding	4.1125	2.04002	8.61598e-05
S100a11	ENSMUSG00000027907	protein_coding	4.1087	2.03868	3.65908e-08
Anxa2	ENSMUSG00000032231	protein_coding	4.10779	2.03836	4.60078e-08
Tmprss6	ENSMUSG00000016942	protein_coding	4.10499	2.03738	0.0318111
Edn1	ENSMUSG00000021367	protein_coding	4.10057	2.03583	6.60271e-06
Kcnh1	ENSMUSG00000058248	protein_coding	4.0989	2.03524	0.000201268
Egr2	ENSMUSG00000037868	protein_coding	4.08907	2.03177	3.81014e-05
Gtse1	ENSMUSG00000022385	protein_coding	4.08777	2.03132	0.000521927
Inhbb	ENSMUSG00000037035	protein_coding	4.07838	2.028	1.78407e-06
2310043M15Rik	ENSMUSG00000097768	lincRNA	4.07605	2.02717	0.00813141
Hmox1	ENSMUSG00000005413	protein_coding	4.05219	2.0187	9.27702e-08
Slc2a6	ENSMUSG00000036067	protein_coding	4.04969	2.01781	0.000476742
Mthfd1l	ENSMUSG00000040675	protein_coding	4.04614	2.01654	0.000849135
Pgbd5	ENSMUSG00000050751	protein_coding	4.02811	2.0101	0.00386316
Csf1	ENSMUSG00000014599	protein_coding	4.0207	2.00745	4.59049e-07
Thy1	ENSMUSG00000032011	protein_coding	4.01902	2.00684	9.3818e-07
Gm13431	ENSMUSG00000087187	lincRNA	4.00966	2.00348	0.0418336
Ablim3	ENSMUSG00000032735	protein_coding	4.00068	2.00025	2.43735e-06
Tmsb4x	ENSMUSG00000049775	protein_coding	3.99338	1.99761	5.98455e-08
Gdf15	ENSMUSG00000038508	protein_coding	3.98746	1.99547	2.16303e-07
Tfr2	ENSMUSG00000029716	protein_coding	3.9801	1.9928	0.00479869
Atf5	ENSMUSG00000038539	protein_coding	3.97583	1.99126	1.60797e-07
Ncf4	ENSMUSG00000071715	protein_coding	3.97057	1.98934	0.000561054
Map3k1	ENSMUSG00000021754	protein_coding	3.96767	1.98829	1.10701e-07
Cdkn1a	ENSMUSG00000023067	protein_coding	3.96673	1.98795	3.6997e-07
Vmn2r42	ENSMUSG00000070844	protein_coding	3.96396	1.98694	0.0482585
Gbp5	ENSMUSG00000040264	protein_coding	3.9539	1.98328	0.000122055
Wfdc2	ENSMUSG00000017723	protein_coding	3.94492	1.98	8.77095e-08
Ripk3	ENSMUSG00000022221	protein_coding	3.94044	1.97836	0.000749125
Mlkl	ENSMUSG00000012519	protein_coding	3.93977	1.97811	0.00131311
Pole	ENSMUSG00000007080	protein_coding	3.9344	1.97614	0.00031778
Ier5	ENSMUSG00000056708	protein_coding	3.92831	1.97391	3.24611e-07
Nrg1	ENSMUSG00000062991	protein_coding	3.92717	1.97349	4.45175e-06
Sbno2	ENSMUSG00000035673	protein_coding	3.91369	1.96853	1.92445e-07
Psmb10	ENSMUSG00000031897	protein_coding	3.9135	1.96846	3.28127e-07
Alpk1	ENSMUSG00000028028	protein_coding	3.91314	1.96833	7.81628e-05
Bcl2a1b	ENSMUSG00000089929	protein_coding	3.90196	1.9642	7.99134e-05
Cd68	ENSMUSG00000018774	protein_coding	3.89943	1.96326	6.18074e-06
Cfp	ENSMUSG00000001128	protein_coding	3.89256	1.96072	3.12205e-06
Tubb2b	ENSMUSG00000045136	protein_coding	3.88895	1.95938	1.45819e-07
Stc2	ENSMUSG00000020303	protein_coding	3.88377	1.95746	4.43664e-06
RP23-142E18.4	ENSMUSG00000098934	pseudogene	3.87835	1.95544	0.00687261
Cdca8	ENSMUSG00000028873	protein_coding	3.87566	1.95444	7.42601e-05
Plp2	ENSMUSG00000031146	protein_coding	3.87306	1.95347	2.87476e-07
H2-DMb1	ENSMUSG00000079547	protein_coding	3.8683	1.9517	4.65924e-07
Npl	ENSMUSG00000042684	protein_coding	3.86342	1.94988	1.16846e-06
Rhbdf2	ENSMUSG00000020806	protein_coding	3.86129	1.94908	6.5604e-07
Nfkbia	ENSMUSG00000021025	protein_coding	3.85738	1.94762	2.58263e-07
Racgap1	ENSMUSG00000023015	protein_coding	3.84754	1.94394	1.66467e-05
Kcnn4	ENSMUSG00000054342	protein_coding	3.83747	1.94016	0.00138974
Egr1	ENSMUSG00000038418	protein_coding	3.81917	1.93326	2.82744e-07
Clca1	ENSMUSG00000056025	protein_coding	3.79972	1.92589	2.24006e-05
AI662270	ENSMUSG00000087107	lincRNA	3.79243	1.92312	0.000436959
Actn1	ENSMUSG00000015143	protein_coding	3.78416	1.91997	3.7543e-07
Tpx2	ENSMUSG00000027469	protein_coding	3.76864	1.91404	5.16219e-05
Kifc1	ENSMUSG00000079553	protein_coding	3.76427	1.91237	4.33961e-05
C330027C09Rik	ENSMUSG00000033031	protein_coding	3.76078	1.91103	2.45881e-05
H2-DMa	ENSMUSG00000037649	protein_coding	3.75691	1.90955	1.22206e-06
Kntc1	ENSMUSG00000029414	protein_coding	3.75492	1.90878	0.00536674
1300002K09Rik	ENSMUSG00000028327	protein_coding	3.75405	1.90845	4.7264e-07
Spred3	ENSMUSG00000037239	protein_coding	3.74949	1.90669	3.16934e-05
Gbp2	ENSMUSG00000028270	protein_coding	3.73955	1.90286	2.71444e-06
Scara3	ENSMUSG00000034463	protein_coding	3.72849	1.89859	0.000910234
RP24-196H4.1	ENSMUSG00000099241	pseudogene	3.72308	1.8965	0.0105327
Fblim1	ENSMUSG00000006219	protein_coding	3.7153	1.89348	1.32997e-06
Ncam1	ENSMUSG00000039542	protein_coding	3.70728	1.89036	0.000737692
Relt	ENSMUSG00000008318	protein_coding	3.68821	1.88292	0.00433099
Pcdh8	ENSMUSG00000036422	protein_coding	3.6837	1.88115	0.00361389
Zfp948	ENSMUSG00000067931	protein_coding	3.67945	1.87949	2.18634e-05
Rap2b	ENSMUSG00000036894	protein_coding	3.67296	1.87694	2.64865e-05
Casp4	ENSMUSG00000033538	protein_coding	3.65329	1.8692	1.61133e-05
Oasl1	ENSMUSG00000041827	protein_coding	3.65193	1.86866	0.000132058
Fanci	ENSMUSG00000039187	protein_coding	3.64667	1.86658	0.049948
Oit1	ENSMUSG00000021749	protein_coding	3.63672	1.86264	0.000554564
Arpc1b	ENSMUSG00000029622	protein_coding	3.6297	1.85985	5.72465e-07
Timd2	ENSMUSG00000040413	protein_coding	3.62935	1.85971	7.18008e-07
Peg10	ENSMUSG00000092035	protein_coding	3.62693	1.85875	0.00231054
Acsbg1	ENSMUSG00000032281	protein_coding	3.62613	1.85843	0.00228851
Pvr	ENSMUSG00000040511	protein_coding	3.62564	1.85823	2.5197e-06
Chac1	ENSMUSG00000027313	protein_coding	3.62366	1.85745	0.000857225
Aldh18a1	ENSMUSG00000025007	protein_coding	3.62306	1.85721	2.48816e-05
Gins2	ENSMUSG00000031821	protein_coding	3.61216	1.85286	0.000110426
Flna	ENSMUSG00000031328	protein_coding	3.60732	1.85093	5.74856e-07
RP24-113D21.1	ENSMUSG00000098495	lincRNA	3.60731	1.85092	0.0241327
Cdca3	ENSMUSG00000023505	protein_coding	3.60197	1.84879	1.79956e-05
Apitd1	ENSMUSG00000073705	protein_coding	3.59955	1.84782	0.00198953
Krt14	ENSMUSG00000045545	protein_coding	3.5878	1.8431	0.000170309
Col1a2	ENSMUSG00000029661	protein_coding	3.57804	1.83917	9.12485e-07
Phgdh	ENSMUSG00000053398	protein_coding	3.57304	1.83715	2.7296e-06
Litaf	ENSMUSG00000022500	protein_coding	3.57058	1.83616	8.03215e-07
Ccdc108	ENSMUSG00000047021	protein_coding	3.56503	1.83391	9.62865e-05
Ptpn22	ENSMUSG00000027843	protein_coding	3.56153	1.8325	0.00174124
Adora2b	ENSMUSG00000018500	protein_coding	3.55919	1.83155	6.414e-05
Bspry	ENSMUSG00000028392	protein_coding	3.54948	1.82761	1.05166e-06
Parp14	ENSMUSG00000034422	protein_coding	3.54257	1.82479	3.37825e-06
Itgax	ENSMUSG00000030789	protein_coding	3.53991	1.82371	8.34996e-05
1700016C15Rik	ENSMUSG00000015962	protein_coding	3.53629	1.82224	4.04025e-06
Tnfrsf25	ENSMUSG00000024793	protein_coding	3.51254	1.81252	0.00149705
Snap91	ENSMUSG00000033419	protein_coding	3.50617	1.8099	0.0410466
Prr15	ENSMUSG00000045725	protein_coding	3.50244	1.80836	2.89532e-06
Wdhd1	ENSMUSG00000037572	protein_coding	3.50189	1.80813	0.00142248
Golm1	ENSMUSG00000021556	protein_coding	3.50181	1.8081	3.76737e-06
Acta2	ENSMUSG00000035783	protein_coding	3.50156	1.808	2.34832e-06
Gm8094	ENSMUSG00000091733	protein_coding	3.5	1.80735	0.0192976
Gm11839	ENSMUSG00000083246	pseudogene	3.49831	1.80666	0.0292272
Sirpb1c	ENSMUSG00000074677	protein_coding	3.48664	1.80184	0.00191034
B4galnt1	ENSMUSG00000006731	protein_coding	3.48052	1.7993	2.37088e-06
Gm15963	ENSMUSG00000086891	sense_intronic	3.47872	1.79856	0.0204934
Tcf19	ENSMUSG00000050410	protein_coding	3.47493	1.79699	3.4284e-05
Tnfrsf23	ENSMUSG00000037613	protein_coding	3.47315	1.79625	0.00071697
Arl4c	ENSMUSG00000049866	protein_coding	3.4516	1.78727	4.01441e-06
Etv4	ENSMUSG00000017724	protein_coding	3.44427	1.7842	0.00164423
Sh2d5	ENSMUSG00000045349	protein_coding	3.43615	1.78079	0.0422094
Tpm4	ENSMUSG00000031799	protein_coding	3.43355	1.7797	1.54518e-06
Hk3	ENSMUSG00000025877	protein_coding	3.43147	1.77883	0.0166088
Ankrd1	ENSMUSG00000024803	protein_coding	3.42448	1.77588	0.000189353
Cldn1	ENSMUSG00000022512	protein_coding	3.41991	1.77396	3.72932e-06
Hspb8	ENSMUSG00000041548	protein_coding	3.40279	1.76672	2.20551e-05
Zmynd15	ENSMUSG00000040829	protein_coding	3.39568	1.7637	1.22723e-05
Klrd1	ENSMUSG00000030165	protein_coding	3.38122	1.75754	0.0114442
Smc4	ENSMUSG00000034349	protein_coding	3.37493	1.75486	8.22174e-06
9130020K20Rik	ENSMUSG00000086568	lincRNA	3.37342	1.75421	0.0029036
Slc22a15	ENSMUSG00000033147	protein_coding	3.37017	1.75282	0.000242379
Polq	ENSMUSG00000034206	protein_coding	3.3634	1.74992	0.0187169
Msn	ENSMUSG00000031207	protein_coding	3.36034	1.74861	2.28243e-06
2810474O19Rik	ENSMUSG00000032712	protein_coding	3.35944	1.74822	4.75278e-06
Lig1	ENSMUSG00000056394	protein_coding	3.3522	1.74511	5.51349e-05
Cenpe	ENSMUSG00000045328	protein_coding	3.34122	1.74037	0.00092092
Doc2g	ENSMUSG00000024871	protein_coding	3.34052	1.74007	0.000365767
Calml3	ENSMUSG00000063130	protein_coding	3.33705	1.73857	0.000196968
Pnrc1	ENSMUSG00000040128	protein_coding	3.32997	1.73551	3.36035e-06
Mybl1	ENSMUSG00000025912	protein_coding	3.32948	1.7353	8.40067e-05
Dysf	ENSMUSG00000033788	protein_coding	3.32545	1.73355	1.02357e-05
Hck	ENSMUSG00000003283	protein_coding	3.32094	1.73159	0.000341036
Bub1b	ENSMUSG00000040084	protein_coding	3.31852	1.73054	0.00192016
Gm16685	ENSMUSG00000097804	lincRNA	3.31815	1.73038	0.00199923
S100a6	ENSMUSG00000001025	protein_coding	3.3172	1.72997	3.1962e-06
Incenp	ENSMUSG00000024660	protein_coding	3.31427	1.72869	7.88653e-05
Myo1g	ENSMUSG00000020437	protein_coding	3.31242	1.72788	0.00052226
Nfkbie	ENSMUSG00000023947	protein_coding	3.30906	1.72642	2.59203e-05
Cdc20	ENSMUSG00000006398	protein_coding	3.30606	1.72512	0.000115236
Ctxn1	ENSMUSG00000048644	protein_coding	3.30023	1.72257	1.2191e-05
Bin2	ENSMUSG00000098112	protein_coding	3.29948	1.72224	0.0011422
Eif4ebp1	ENSMUSG00000031490	protein_coding	3.29059	1.71835	9.00365e-06
Flot1	ENSMUSG00000059714	protein_coding	3.28307	1.71505	5.14941e-06
Csf2ra	ENSMUSG00000059326	protein_coding	3.26324	1.70631	5.35068e-06
Pglyrp2	ENSMUSG00000079563	protein_coding	3.26115	1.70538	0.039897
Sirpa	ENSMUSG00000037902	protein_coding	3.255	1.70266	4.77165e-06
Mdfi	ENSMUSG00000032717	protein_coding	3.25475	1.70255	0.00340343
Ltk	ENSMUSG00000027297	protein_coding	3.24579	1.69857	0.00690144
Arntl2	ENSMUSG00000040187	protein_coding	3.2197	1.68692	0.00470673
Cyp4f18	ENSMUSG00000003484	protein_coding	3.21891	1.68657	0.0147734
Rrad	ENSMUSG00000031880	protein_coding	3.2189	1.68657	3.51326e-05
Rhob	ENSMUSG00000054364	protein_coding	3.21734	1.68587	4.8668e-06
RP23-45G16.5	ENSMUSG00000098318	lincRNA	3.20962	1.6824	0.00558813
1700019L03Rik	ENSMUSG00000038987	protein_coding	3.20752	1.68146	0.0154356
Tchhl1	ENSMUSG00000027908	protein_coding	3.20082	1.67844	0.0119925
Fosl2	ENSMUSG00000029135	protein_coding	3.20045	1.67827	1.04183e-05
Zfp599	ENSMUSG00000062794	protein_coding	3.19897	1.67761	0.0363975
Mast1	ENSMUSG00000053693	protein_coding	3.19298	1.6749	0.0463296
A430104N18Rik	ENSMUSG00000084796	lincRNA	3.19266	1.67476	0.0163516
Ggt7	ENSMUSG00000027603	protein_coding	3.18925	1.67322	0.00558249
Stat3	ENSMUSG00000004040	protein_coding	3.18535	1.67145	6.52411e-06
Slfn1	ENSMUSG00000078763	protein_coding	3.1844	1.67102	0.0337392
Nuf2	ENSMUSG00000026683	protein_coding	3.18164	1.66977	0.00285462
Cldn4	ENSMUSG00000047501	protein_coding	3.18112	1.66953	6.4445e-06
Ttc9	ENSMUSG00000042734	protein_coding	3.17534	1.66691	0.0358708
Tubb5	ENSMUSG00000001525	protein_coding	3.17289	1.6658	6.45612e-06
Tap2	ENSMUSG00000024339	protein_coding	3.17114	1.665	1.73629e-05
Bcl2a1d	ENSMUSG00000096581	protein_coding	3.16689	1.66307	0.000225331
Cenpa	ENSMUSG00000029177	protein_coding	3.16469	1.66207	0.000646598
Gm14412	ENSMUSG00000078868	protein_coding	3.16413	1.66181	0.0128618
Nek6	ENSMUSG00000026749	protein_coding	3.15857	1.65927	1.55143e-05
Col5a1	ENSMUSG00000026837	protein_coding	3.15549	1.65786	3.59168e-05
Nek5	ENSMUSG00000037738	protein_coding	3.15116	1.65588	0.0310673
Ihh	ENSMUSG00000006538	protein_coding	3.14901	1.6549	1.26066e-05
Aurka	ENSMUSG00000027496	protein_coding	3.14286	1.65208	0.000756845
Gm4924	ENSMUSG00000073427	protein_coding	3.13706	1.64941	0.0140281
Ppbp	ENSMUSG00000029372	protein_coding	3.13426	1.64812	0.0139624
Ttc16	ENSMUSG00000039021	protein_coding	3.13296	1.64752	0.0185834
Hpcal4	ENSMUSG00000046093	protein_coding	3.12943	1.6459	0.000614001
Ier5l	ENSMUSG00000089762	protein_coding	3.12672	1.64465	7.96846e-06
Mgst1	ENSMUSG00000008540	protein_coding	3.1207	1.64187	1.06567e-05
Ddx58	ENSMUSG00000040296	protein_coding	3.11929	1.64122	2.06172e-05
Rcn1	ENSMUSG00000005973	protein_coding	3.1191	1.64113	2.37524e-05
Ifngr2	ENSMUSG00000022965	protein_coding	3.11216	1.63791	1.71693e-05
Aif1	ENSMUSG00000024397	protein_coding	3.10947	1.63667	0.000217753
Fn1	ENSMUSG00000026193	protein_coding	3.10479	1.6345	1.4611e-05
Gm3235	ENSMUSG00000090778	antisense	3.10123	1.63284	0.0254264
Snx20	ENSMUSG00000031662	protein_coding	3.09974	1.63215	0.00751127
Dusp5	ENSMUSG00000034765	protein_coding	3.09376	1.62936	0.000838221
AI504432	ENSMUSG00000056145	lincRNA	3.09366	1.62932	0.0054506
Gm13051	ENSMUSG00000066009	protein_coding	3.09116	1.62815	0.0395613
Tlr13	ENSMUSG00000033777	protein_coding	3.0861	1.62579	0.00902233
Fxyd5	ENSMUSG00000009687	protein_coding	3.0849	1.62522	4.00647e-05
4632434I11Rik	ENSMUSG00000030641	protein_coding	3.08216	1.62394	0.0114275
Hn1	ENSMUSG00000020737	protein_coding	3.08053	1.62318	1.6501e-05
Cdh3	ENSMUSG00000061048	protein_coding	3.07072	1.61858	6.66413e-05
Nrm	ENSMUSG00000059791	protein_coding	3.06641	1.61655	0.00178047
Lgmn	ENSMUSG00000021190	protein_coding	3.06617	1.61644	1.01496e-05
Sorcs1	ENSMUSG00000043531	protein_coding	3.06615	1.61643	0.0193895
Dapp1	ENSMUSG00000028159	protein_coding	3.06254	1.61473	0.000433507
Tacc3	ENSMUSG00000037313	protein_coding	3.05921	1.61316	0.00023365
Cd276	ENSMUSG00000035914	protein_coding	3.05565	1.61148	0.00201232
Pf4	ENSMUSG00000029373	protein_coding	3.05437	1.61088	0.00471393
Lxn	ENSMUSG00000047557	protein_coding	3.05002	1.60882	0.000593461
Sntg2	ENSMUSG00000020672	protein_coding	3.04974	1.60869	0.012779
A530020G20Rik	ENSMUSG00000097124	lincRNA	3.04762	1.60768	0.00247259
Krt19	ENSMUSG00000020911	protein_coding	3.04721	1.60749	2.8079e-05
Nlrc5	ENSMUSG00000074151	protein_coding	3.04652	1.60716	0.000277308
Sytl2	ENSMUSG00000030616	protein_coding	3.04462	1.60626	2.42486e-05
Dbf4	ENSMUSG00000002297	protein_coding	3.03177	1.60016	0.000823544
Saa4	ENSMUSG00000040017	protein_coding	3.03097	1.59978	0.00345521
Sertad4	ENSMUSG00000016262	protein_coding	3.02913	1.5989	0.00112162
Gm6614	ENSMUSG00000079263	protein_coding	3.02847	1.59859	0.00104629
Smc2	ENSMUSG00000028312	protein_coding	3.02459	1.59674	0.000284307
Lbp	ENSMUSG00000016024	protein_coding	3.0221	1.59555	0.000239022
Npm1	ENSMUSG00000057113	protein_coding	3.0191	1.59412	1.55432e-05
Wbp5	ENSMUSG00000042712	protein_coding	3.01817	1.59367	1.91433e-05
Klra2	ENSMUSG00000030187	protein_coding	3.01599	1.59263	0.0289322
Gm26772	ENSMUSG00000097136	lincRNA	3.01525	1.59228	0.0459188
Ivl	ENSMUSG00000049128	protein_coding	3.01381	1.59159	0.000943185
A330021E22Rik	ENSMUSG00000040473	protein_coding	3.00435	1.58705	0.000223943
Gins1	ENSMUSG00000027454	protein_coding	3.00425	1.587	0.0148202
Mx1	ENSMUSG00000000386	protein_coding	3.00192	1.58589	0.00502655
Dok3	ENSMUSG00000035711	protein_coding	2.99651	1.58328	0.000610576
Spdl1	ENSMUSG00000069910	protein_coding	2.99331	1.58174	0.0162067
Gsta1	ENSMUSG00000074183	protein_coding	2.99129	1.58077	3.73591e-05
Jazf1	ENSMUSG00000063568	protein_coding	2.99033	1.5803	0.0342132
2410006H16Rik	ENSMUSG00000086841	processed_transcript	2.98852	1.57943	0.000220832
Rell1	ENSMUSG00000047881	protein_coding	2.98851	1.57943	6.1092e-05
Cenpn	ENSMUSG00000031756	protein_coding	2.98305	1.57679	0.0096194
C4a	ENSMUSG00000015451	processed_transcript	2.98166	1.57611	0.000452978
Fcer1g	ENSMUSG00000058715	protein_coding	2.97911	1.57488	8.295e-05
Mcm4	ENSMUSG00000022673	protein_coding	2.97859	1.57463	0.000286594
Adam11	ENSMUSG00000020926	protein_coding	2.97639	1.57356	9.24522e-05
Cyth4	ENSMUSG00000018008	protein_coding	2.9753	1.57304	4.96184e-05
Gstm6	ENSMUSG00000068762	protein_coding	2.97423	1.57251	0.00803675
Rpl12	ENSMUSG00000038900	protein_coding	2.97172	1.5713	1.80676e-05
4930503L19Rik	ENSMUSG00000044906	protein_coding	2.96607	1.56855	0.00953967
Mcm5	ENSMUSG00000005410	protein_coding	2.9617	1.56643	0.000145224
Rprm	ENSMUSG00000075334	protein_coding	2.9521	1.56174	0.0112191
Stap2	ENSMUSG00000038781	protein_coding	2.94994	1.56069	7.07287e-05
Tgtp1	ENSMUSG00000078922	protein_coding	2.9484	1.55993	4.23882e-05
Pstpip1	ENSMUSG00000032322	protein_coding	2.94585	1.55868	0.00280216
Spsb1	ENSMUSG00000039911	protein_coding	2.94086	1.55624	0.000527837
Ciita	ENSMUSG00000022504	protein_coding	2.93305	1.5524	0.000500544
Stmn1	ENSMUSG00000028832	protein_coding	2.92681	1.54933	3.09775e-05
Clec4a3	ENSMUSG00000043832	protein_coding	2.92557	1.54872	0.0186528
Kif18a	ENSMUSG00000027115	protein_coding	2.92079	1.54636	0.00566564
Ptprc	ENSMUSG00000026395	protein_coding	2.9159	1.54394	0.000100871
Pla2g5	ENSMUSG00000041193	protein_coding	2.90981	1.54092	0.000339181
Vav1	ENSMUSG00000034116	protein_coding	2.90874	1.5404	0.00342184
Sphk1	ENSMUSG00000061878	protein_coding	2.90224	1.53717	6.47619e-05
Adamtsl4	ENSMUSG00000015850	protein_coding	2.90052	1.53631	0.000996577
Rps12	ENSMUSG00000061983	protein_coding	2.89887	1.53549	2.82374e-05
Lat2	ENSMUSG00000040751	protein_coding	2.89625	1.53418	0.00136198
Nlgn2	ENSMUSG00000051790	protein_coding	2.8955	1.53381	0.000139279
Gimap8	ENSMUSG00000064262	protein_coding	2.8942	1.53316	0.000448364
Mastl	ENSMUSG00000026779	protein_coding	2.89316	1.53265	0.00498325
Gpr176	ENSMUSG00000040133	protein_coding	2.88525	1.52869	0.0319208
Cpn1	ENSMUSG00000025196	protein_coding	2.88482	1.52848	3.88978e-05
Mgp	ENSMUSG00000030218	protein_coding	2.88093	1.52653	3.24171e-05
Cmtm3	ENSMUSG00000031875	protein_coding	2.87997	1.52606	9.74494e-05
Ctsl	ENSMUSG00000021477	protein_coding	2.87991	1.52603	3.00263e-05
Efhd2	ENSMUSG00000040659	protein_coding	2.87574	1.52393	4.68202e-05
Coro1a	ENSMUSG00000030707	protein_coding	2.87222	1.52216	8.32098e-05
Spns2	ENSMUSG00000040447	protein_coding	2.86024	1.51613	4.00462e-05
Ccl5	ENSMUSG00000035042	protein_coding	2.85345	1.51271	0.00138834
Il33	ENSMUSG00000024810	protein_coding	2.85165	1.5118	0.000613701
Lyz2	ENSMUSG00000069516	protein_coding	2.84269	1.50725	4.54896e-05
Cd2ap	ENSMUSG00000061665	protein_coding	2.83835	1.50505	4.58452e-05
Abcc3	ENSMUSG00000020865	protein_coding	2.83642	1.50407	0.000742617
Gm13152	ENSMUSG00000078496	protein_coding	2.83605	1.50388	0.0354046
Cx3cr1	ENSMUSG00000052336	protein_coding	2.8353	1.5035	0.000166941
Tmem176b	ENSMUSG00000029810	protein_coding	2.8338	1.50274	3.78305e-05
5830428H23Rik	ENSMUSG00000074733	processed_transcript	2.83305	1.50236	0.000138165
Plek	ENSMUSG00000020120	protein_coding	2.83302	1.50234	0.00206311
H1fx	ENSMUSG00000044927	protein_coding	2.83145	1.50154	0.000149495
Mad2l1	ENSMUSG00000029910	protein_coding	2.83128	1.50145	0.00117386
Znf41-ps	ENSMUSG00000084350	pseudogene	2.8237	1.49759	0.000130094
Il20rb	ENSMUSG00000044244	protein_coding	2.82235	1.4969	0.0097999
Tubb2a	ENSMUSG00000058672	protein_coding	2.81794	1.49464	5.14055e-05
Gm10033	ENSMUSG00000057924	protein_coding	2.8168	1.49406	0.0333268
Medag	ENSMUSG00000029659	protein_coding	2.81576	1.49353	0.0290766
Fndc4	ENSMUSG00000038552	protein_coding	2.81081	1.49099	0.00162269
Ctss	ENSMUSG00000038642	protein_coding	2.80671	1.48888	0.000108748
Sh2d4b	ENSMUSG00000037833	protein_coding	2.80632	1.48868	0.0125633
Neat1	ENSMUSG00000092274	lincRNA	2.79592	1.48332	4.74729e-05
Gm8995	ENSMUSG00000063286	pseudogene	2.79334	1.48199	0.00304427
Bmp1	ENSMUSG00000022098	protein_coding	2.7909	1.48073	0.000223333
Adamts16	ENSMUSG00000049538	protein_coding	2.79055	1.48055	0.000890916
Shisa4	ENSMUSG00000041889	protein_coding	2.78695	1.47869	0.000107185
Slc9a5	ENSMUSG00000014786	protein_coding	2.78008	1.47513	0.00829426
F13a1	ENSMUSG00000039109	protein_coding	2.77873	1.47443	0.0183131
Marcksl1	ENSMUSG00000047945	protein_coding	2.77785	1.47397	6.60713e-05
Cd53	ENSMUSG00000040747	protein_coding	2.777	1.47353	0.000316823
Lyz1	ENSMUSG00000069515	protein_coding	2.77664	1.47334	0.000132589
Btg2	ENSMUSG00000020423	protein_coding	2.77621	1.47311	9.90573e-05
Cd24a	ENSMUSG00000047139	protein_coding	2.77307	1.47148	5.90856e-05
Gsta2	ENSMUSG00000057933	protein_coding	2.77278	1.47133	6.71288e-05
Lrp8	ENSMUSG00000028613	protein_coding	2.7706	1.4702	0.00130309
Rpl22l1	ENSMUSG00000039221	protein_coding	2.76355	1.46652	0.000109838
Ttc39a	ENSMUSG00000028555	protein_coding	2.76084	1.46511	0.00774679
Plch1	ENSMUSG00000036834	protein_coding	2.75955	1.46443	0.00631639
Hpgds	ENSMUSG00000029919	protein_coding	2.75776	1.4635	0.0110792
Birc2	ENSMUSG00000057367	protein_coding	2.75737	1.46329	0.00011348
Itga5	ENSMUSG00000000555	protein_coding	2.75417	1.46162	0.000484322
S100a10	ENSMUSG00000041959	protein_coding	2.7534	1.46121	7.34164e-05
Kif20a	ENSMUSG00000003779	protein_coding	2.75121	1.46007	0.00662288
Pira2	ENSMUSG00000089942	protein_coding	2.7484	1.45859	0.0144528
Tacstd2	ENSMUSG00000051397	protein_coding	2.74834	1.45856	7.7758e-05
Slc38a2	ENSMUSG00000022462	protein_coding	2.74232	1.4554	8.64988e-05
Timeless	ENSMUSG00000039994	protein_coding	2.74166	1.45505	0.00125702
Ccdc88b	ENSMUSG00000047810	protein_coding	2.73927	1.45379	0.00157115
Pros1	ENSMUSG00000022912	protein_coding	2.73861	1.45344	0.000163316
Clca2	ENSMUSG00000028262	protein_coding	2.73838	1.45332	0.00285035
Zfp182	ENSMUSG00000054737	protein_coding	2.73506	1.45157	0.00103187
Elf3	ENSMUSG00000003051	protein_coding	2.73368	1.45085	0.000111241
Gm26880	ENSMUSG00000096979	lincRNA	2.73196	1.44994	7.87585e-05
Parp3	ENSMUSG00000023249	protein_coding	2.72949	1.44863	0.000114048
Zfp52	ENSMUSG00000051341	protein_coding	2.72741	1.44753	0.00297471
Ctsb	ENSMUSG00000021939	protein_coding	2.72653	1.44707	7.27423e-05
Zfp239	ENSMUSG00000042097	protein_coding	2.72517	1.44635	0.000789202
Bcl2a1a	ENSMUSG00000093809	protein_coding	2.72325	1.44533	0.0025939
Gadd45a	ENSMUSG00000036390	protein_coding	2.72082	1.44404	0.000104446
Jak3	ENSMUSG00000031805	protein_coding	2.7185	1.44281	0.000183803
Aldh1a7	ENSMUSG00000024747	protein_coding	2.71031	1.43846	0.000496382
Hap1	ENSMUSG00000006930	protein_coding	2.70865	1.43757	0.000555005
Plin2	ENSMUSG00000028494	protein_coding	2.70753	1.43698	9.92397e-05
Laptm5	ENSMUSG00000028581	protein_coding	2.70627	1.4363	9.88448e-05
Wisp1	ENSMUSG00000005124	protein_coding	2.7054	1.43584	0.00273213
Ywhah	ENSMUSG00000018965	protein_coding	2.70097	1.43348	0.000100931
Id3	ENSMUSG00000007872	protein_coding	2.70046	1.43321	0.000109619
Traf1	ENSMUSG00000026875	protein_coding	2.69881	1.43233	0.000667691
Dbi	ENSMUSG00000026385	protein_coding	2.68931	1.42724	9.20416e-05
Mex3a	ENSMUSG00000074480	protein_coding	2.68532	1.42509	0.00126112
Serpina3g	ENSMUSG00000041481	protein_coding	2.6852	1.42503	0.000720502
Il21r	ENSMUSG00000030745	protein_coding	2.68384	1.4243	0.0085853
Ncf1	ENSMUSG00000015950	protein_coding	2.68162	1.4231	0.00170519
Casp12	ENSMUSG00000025887	protein_coding	2.67851	1.42143	0.00584227
Apobec1	ENSMUSG00000040613	protein_coding	2.67811	1.42121	0.00120755
Cenpt	ENSMUSG00000036672	protein_coding	2.67725	1.42075	0.00213574
Zfp808	ENSMUSG00000074867	protein_coding	2.67497	1.41952	0.012758
Nexn	ENSMUSG00000039103	protein_coding	2.67178	1.4178	0.020819
Col6a3	ENSMUSG00000048126	protein_coding	2.67062	1.41718	0.000226994
Tnfrsf13b	ENSMUSG00000010142	protein_coding	2.67036	1.41703	0.0287337
Sirpb1b	ENSMUSG00000095028	protein_coding	2.66417	1.41369	0.0211986
Tnfaip3	ENSMUSG00000019850	protein_coding	2.66153	1.41225	0.000516507
C1ra	ENSMUSG00000055172	protein_coding	2.65745	1.41004	0.000273578
Basp1	ENSMUSG00000045763	protein_coding	2.65732	1.40997	0.0029087
Tap1	ENSMUSG00000037321	protein_coding	2.6536	1.40795	0.000266267
Gpc2	ENSMUSG00000029510	protein_coding	2.64899	1.40544	0.0278242
Il17rb	ENSMUSG00000015966	protein_coding	2.64743	1.40459	0.000485714
Bora	ENSMUSG00000022070	protein_coding	2.64692	1.40432	0.00785045
Gadd45g	ENSMUSG00000021453	protein_coding	2.64534	1.40346	0.000147808
Zfp820	ENSMUSG00000069743	protein_coding	2.64128	1.40124	0.00861266
Tra2a	ENSMUSG00000029817	protein_coding	2.63905	1.40002	0.000239939
Ch25h	ENSMUSG00000050370	protein_coding	2.63764	1.39925	0.00993302
Alox5ap	ENSMUSG00000060063	protein_coding	2.63691	1.39885	0.00136605
Ly86	ENSMUSG00000021423	protein_coding	2.63496	1.39778	0.00265354
Tacc2	ENSMUSG00000030852	protein_coding	2.63338	1.39691	0.000145106
H2-Ab1	ENSMUSG00000073421	protein_coding	2.62963	1.39486	0.000141696
Psd4	ENSMUSG00000026979	protein_coding	2.62636	1.39307	0.0047572
Zc3h7a	ENSMUSG00000037965	protein_coding	2.62493	1.39228	0.00021231
Kdelr3	ENSMUSG00000010830	protein_coding	2.62291	1.39117	0.00320909
Lhfpl2	ENSMUSG00000045312	protein_coding	2.62281	1.39111	0.000507756
Tgfb1i1	ENSMUSG00000030782	protein_coding	2.61981	1.38946	0.000906379
Gm10639	ENSMUSG00000074179	protein_coding	2.61634	1.38755	0.000282136
Ifrd1	ENSMUSG00000001627	protein_coding	2.61411	1.38632	0.000572065
Rcan1	ENSMUSG00000022951	protein_coding	2.61154	1.3849	0.000190818
Kif21b	ENSMUSG00000041642	protein_coding	2.60819	1.38305	0.0109913
Gm14548	ENSMUSG00000074417	protein_coding	2.60645	1.38209	0.0290058
Ptp4a1	ENSMUSG00000026064	protein_coding	2.60624	1.38197	0.000196619
Stat2	ENSMUSG00000040033	protein_coding	2.60198	1.37961	0.000323269
Map3k6	ENSMUSG00000028862	protein_coding	2.60187	1.37955	0.00411878
Trpv2	ENSMUSG00000018507	protein_coding	2.60146	1.37932	0.00999639
Lmnb1	ENSMUSG00000024590	protein_coding	2.60097	1.37905	0.0012425
Psd3	ENSMUSG00000030465	protein_coding	2.60096	1.37904	0.000543115
Apobec3	ENSMUSG00000009585	protein_coding	2.589	1.37239	0.000308688
Gm15895	ENSMUSG00000085068	antisense	2.58179	1.36837	0.00143178
Smtnl2	ENSMUSG00000045667	protein_coding	2.58173	1.36834	0.000246188
Bst2	ENSMUSG00000046718	protein_coding	2.57968	1.36719	0.000390648
Apbb1ip	ENSMUSG00000026786	protein_coding	2.57778	1.36613	0.0242675
Efemp2	ENSMUSG00000024909	protein_coding	2.57515	1.36466	0.000493048
Card14	ENSMUSG00000013483	protein_coding	2.57494	1.36454	0.0060322
Haus3	ENSMUSG00000079555	protein_coding	2.5734	1.36367	0.00107943
Vat1	ENSMUSG00000034993	protein_coding	2.57328	1.36361	0.000232139
Hmha1	ENSMUSG00000035697	protein_coding	2.57236	1.36309	0.000533829
Gm21887	ENSMUSG00000095562	protein_coding	2.56794	1.36061	0.00940129
Ifit1	ENSMUSG00000034459	protein_coding	2.563	1.35783	0.00357998
Cd300ld	ENSMUSG00000034641	protein_coding	2.56283	1.35774	0.021161
9830147E19Rik	ENSMUSG00000074158	protein_coding	2.55851	1.35531	0.00226521
Sox4	ENSMUSG00000076431	protein_coding	2.55326	1.35234	0.000870541
Fbxw17	ENSMUSG00000037816	protein_coding	2.5478	1.34925	0.000873606
Cd63	ENSMUSG00000025351	protein_coding	2.54173	1.34581	0.000217664
C1qb	ENSMUSG00000036905	protein_coding	2.5412	1.34551	0.000314934
Cenpk	ENSMUSG00000021714	protein_coding	2.54085	1.34531	0.00339882
Plekhg2	ENSMUSG00000037552	protein_coding	2.53794	1.34366	0.000529834
Tgtp2	ENSMUSG00000078921	protein_coding	2.53707	1.34316	0.000459766
AI607873	ENSMUSG00000073490	protein_coding	2.53572	1.3424	0.00287409
Rbm3	ENSMUSG00000031167	protein_coding	2.53408	1.34146	0.000282912
Rbp1	ENSMUSG00000046402	protein_coding	2.53192	1.34023	0.000632606
Nusap1	ENSMUSG00000027306	protein_coding	2.53092	1.33966	0.00491884
Cyp4a12b	ENSMUSG00000078597	protein_coding	2.52995	1.33911	0.000382427
Tubb6	ENSMUSG00000001473	protein_coding	2.52979	1.33902	0.000688834
Ccdc173	ENSMUSG00000070883	protein_coding	2.52941	1.3388	0.0319111
Fkbp10	ENSMUSG00000001555	protein_coding	2.52637	1.33706	0.00131167
Npy6r	ENSMUSG00000038071	protein_coding	2.52405	1.33574	0.00976711
Zc3hav1	ENSMUSG00000029826	protein_coding	2.52347	1.33541	0.000523257
Mrc2	ENSMUSG00000020695	protein_coding	2.51674	1.33156	0.000389954
Spint2	ENSMUSG00000074227	protein_coding	2.51408	1.33003	0.000272127
Itgal	ENSMUSG00000030830	protein_coding	2.51061	1.32804	0.0139233
Prkcb	ENSMUSG00000052889	protein_coding	2.5078	1.32642	0.0258798
Dap	ENSMUSG00000039168	protein_coding	2.50716	1.32605	0.000330418
Irf9	ENSMUSG00000002325	protein_coding	2.50392	1.32419	0.00051896
Psmb8	ENSMUSG00000024338	protein_coding	2.49973	1.32177	0.000758432
Col15a1	ENSMUSG00000028339	protein_coding	2.49643	1.31987	0.000488587
Ccdc39	ENSMUSG00000027676	protein_coding	2.49484	1.31895	0.0164611
Smox	ENSMUSG00000027333	protein_coding	2.49364	1.31825	0.00103033
Sparc	ENSMUSG00000018593	protein_coding	2.49123	1.31686	0.000318249
Gas5	ENSMUSG00000053332	processed_transcript	2.49061	1.3165	0.000355899
Agrn	ENSMUSG00000041936	protein_coding	2.48723	1.31454	0.000324031
Gbp6	ENSMUSG00000079362	protein_coding	2.48217	1.3116	0.00132043
Mmp14	ENSMUSG00000000957	protein_coding	2.47802	1.30919	0.000676704
Gpx7	ENSMUSG00000028597	protein_coding	2.47775	1.30903	0.00838032
Gm3002	ENSMUSG00000096793	protein_coding	2.47563	1.3078	0.0115626
Znrf1	ENSMUSG00000033545	protein_coding	2.47516	1.30752	0.00060246
Hr	ENSMUSG00000022096	protein_coding	2.47489	1.30736	0.00505362
Ppp1r14b	ENSMUSG00000056612	protein_coding	2.4739	1.30679	0.000405086
Camk2n2	ENSMUSG00000051146	protein_coding	2.47313	1.30634	0.00111581
Ccnl1	ENSMUSG00000027829	protein_coding	2.45849	1.29777	0.000513072
Zfp57	ENSMUSG00000036036	protein_coding	2.45202	1.29397	0.0127351
Gm3488	ENSMUSG00000095295	protein_coding	2.44265	1.28845	0.021167
Syne2	ENSMUSG00000063450	protein_coding	2.44201	1.28807	0.000436682
Ccl6	ENSMUSG00000018927	protein_coding	2.43875	1.28614	0.00278416
Pask	ENSMUSG00000026274	protein_coding	2.4376	1.28546	0.0158622
Mapk4	ENSMUSG00000024558	protein_coding	2.43671	1.28494	0.000713476
A230050P20Rik	ENSMUSG00000038884	protein_coding	2.43556	1.28425	0.00164287
Neurl1a	ENSMUSG00000006435	protein_coding	2.43357	1.28307	0.0283714
Srgap1	ENSMUSG00000020121	protein_coding	2.43326	1.28289	0.00449581
Tuba1b	ENSMUSG00000023004	protein_coding	2.42955	1.28069	0.000444095
Plscr3	ENSMUSG00000019461	protein_coding	2.42859	1.28012	0.000732097
Dock2	ENSMUSG00000020143	protein_coding	2.42757	1.27952	0.0160089
Rpl23	ENSMUSG00000071415	protein_coding	2.42725	1.27932	0.000455501
Pirb	ENSMUSG00000058818	protein_coding	2.42445	1.27766	0.00325282
Psat1	ENSMUSG00000024640	protein_coding	2.42338	1.27702	0.000759875
Tgm2	ENSMUSG00000037820	protein_coding	2.42224	1.27634	0.000483604
Rps24	ENSMUSG00000025290	protein_coding	2.42141	1.27585	0.000473637
Krt8	ENSMUSG00000049382	protein_coding	2.41984	1.27491	0.00049557
Itgb2	ENSMUSG00000000290	protein_coding	2.41909	1.27446	0.00395742
Ppapdc1b	ENSMUSG00000031570	protein_coding	2.41762	1.27359	0.00146226
Zfp947	ENSMUSG00000063383	protein_coding	2.41652	1.27293	0.0045423
Dnm3os	ENSMUSG00000078190	antisense	2.41396	1.2714	0.00816903
Gm10277	ENSMUSG00000069804	protein_coding	2.41373	1.27126	0.0452833
Rasal3	ENSMUSG00000052142	protein_coding	2.41342	1.27108	0.0352935
Acat3	ENSMUSG00000062480	protein_coding	2.41298	1.27081	0.000809907
Gm13251	ENSMUSG00000070605	protein_coding	2.41089	1.26956	0.00243272
Tagln2	ENSMUSG00000026547	protein_coding	2.41023	1.26917	0.000527728
Rps3a1	ENSMUSG00000028081	protein_coding	2.40992	1.26898	0.000498871
Cd9	ENSMUSG00000030342	protein_coding	2.40855	1.26816	0.000575905
Slc7a5	ENSMUSG00000040010	protein_coding	2.40614	1.26672	0.00415451
Gpr65	ENSMUSG00000021886	protein_coding	2.4058	1.26651	0.0373492
Lck	ENSMUSG00000000409	protein_coding	2.4053	1.26622	0.0187612
Zfp934	ENSMUSG00000074865	protein_coding	2.40136	1.26385	0.0101159
Sat1	ENSMUSG00000025283	protein_coding	2.40112	1.26371	0.000541442
Sorcs2	ENSMUSG00000029093	protein_coding	2.39572	1.26046	0.0388311
Mpeg1	ENSMUSG00000046805	protein_coding	2.39489	1.25996	0.000900229
Cysltr1	ENSMUSG00000052821	protein_coding	2.39385	1.25933	0.0218817
Rhou	ENSMUSG00000039960	protein_coding	2.38863	1.25619	0.00154382
Mapk11	ENSMUSG00000053137	protein_coding	2.38503	1.25401	0.00246411
Psme2	ENSMUSG00000079197	protein_coding	2.38405	1.25341	0.000794832
Stx1a	ENSMUSG00000007207	protein_coding	2.3833	1.25296	0.0267768
Ms4a6b	ENSMUSG00000024677	protein_coding	2.38138	1.2518	0.0153055
Slc15a3	ENSMUSG00000024737	protein_coding	2.37971	1.25079	0.00876161
Clic1	ENSMUSG00000007041	protein_coding	2.37847	1.25004	0.000657573
Slfn2	ENSMUSG00000072620	protein_coding	2.37514	1.24801	0.00156644
Tuba1a	ENSMUSG00000072235	protein_coding	2.37494	1.24789	0.000641019
Plk4	ENSMUSG00000025758	protein_coding	2.3745	1.24762	0.0168309
Gsdmd	ENSMUSG00000022575	protein_coding	2.37352	1.24703	0.00376089
Hcn3	ENSMUSG00000028051	protein_coding	2.37319	1.24683	0.0371562
Rhoc	ENSMUSG00000002233	protein_coding	2.3717	1.24592	0.000708738
Plac8	ENSMUSG00000029322	protein_coding	2.37082	1.24539	0.00216987
2210404O09Rik	ENSMUSG00000078546	protein_coding	2.36533	1.24204	0.0212198
Ctsc	ENSMUSG00000030560	protein_coding	2.36101	1.23941	0.000920851
Clec12a	ENSMUSG00000053063	protein_coding	2.35987	1.23871	0.00967009
Col4a1	ENSMUSG00000031502	protein_coding	2.35925	1.23833	0.000700217
Slc16a3	ENSMUSG00000025161	protein_coding	2.35753	1.23728	0.0117779
Cd52	ENSMUSG00000000682	protein_coding	2.35727	1.23712	0.00164205
Mis18a	ENSMUSG00000022978	protein_coding	2.35706	1.23699	0.0110134
Ccdc34	ENSMUSG00000027160	protein_coding	2.3552	1.23585	0.00246771
Lgals1	ENSMUSG00000068220	protein_coding	2.35458	1.23547	0.000770108
Rps5	ENSMUSG00000012848	protein_coding	2.35272	1.23433	0.000711644
Pld2	ENSMUSG00000020828	protein_coding	2.34984	1.23256	0.0024891
Il3ra	ENSMUSG00000068758	protein_coding	2.34843	1.2317	0.0166937
Dsn1	ENSMUSG00000027635	protein_coding	2.34664	1.23059	0.0149429
Dtx4	ENSMUSG00000039982	protein_coding	2.34312	1.22843	0.00123959
Xpo1	ENSMUSG00000020290	protein_coding	2.33797	1.22526	0.00108923
Fbn1	ENSMUSG00000027204	protein_coding	2.33266	1.22198	0.00235114
Tpbg	ENSMUSG00000035274	protein_coding	2.33029	1.22051	0.0156651
C2	ENSMUSG00000024371	protein_coding	2.32995	1.2203	0.00211945
Ezh2	ENSMUSG00000029687	protein_coding	2.32977	1.22019	0.00665059
Isg15	ENSMUSG00000035692	protein_coding	2.32706	1.21851	0.00412044
Adam12	ENSMUSG00000054555	protein_coding	2.32556	1.21758	0.00802436
S1pr2	ENSMUSG00000043895	protein_coding	2.32555	1.21757	0.00633678
Gpr132	ENSMUSG00000021298	protein_coding	2.32231	1.21556	0.0372235
Pik3cd	ENSMUSG00000039936	protein_coding	2.32121	1.21488	0.00482682
Rpl17	ENSMUSG00000062328	protein_coding	2.31997	1.21411	0.00087853
Btg1	ENSMUSG00000036478	protein_coding	2.31994	1.21409	0.000971364
Card9	ENSMUSG00000026928	protein_coding	2.3195	1.21381	0.0395001
Ptma	ENSMUSG00000026238	protein_coding	2.31931	1.2137	0.000840512
Ube2c	ENSMUSG00000001403	protein_coding	2.31701	1.21226	0.0056377
Abracl	ENSMUSG00000078453	protein_coding	2.31619	1.21175	0.00198658
Pld4	ENSMUSG00000052160	protein_coding	2.31585	1.21154	0.00236324
Usp35	ENSMUSG00000035713	protein_coding	2.31413	1.21047	0.0215487
Ifi205	ENSMUSG00000054203	protein_coding	2.31263	1.20954	0.00386769
Mrc1	ENSMUSG00000026712	protein_coding	2.31148	1.20882	0.00534559
Snhg6	ENSMUSG00000098234	lincRNA	2.30949	1.20758	0.00437497
Myo1f	ENSMUSG00000024300	protein_coding	2.30816	1.20675	0.0137414
Eif6	ENSMUSG00000027613	protein_coding	2.30809	1.2067	0.00105085
Acsl4	ENSMUSG00000031278	protein_coding	2.30579	1.20526	0.0013369
Rpl39	ENSMUSG00000079641	protein_coding	2.30534	1.20498	0.0010035
Hjurp	ENSMUSG00000044783	protein_coding	2.30493	1.20472	0.00127211
Crlf2	ENSMUSG00000033467	protein_coding	2.3043	1.20433	0.00406104
Bex1	ENSMUSG00000050071	protein_coding	2.30279	1.20338	0.0190046
A4galt	ENSMUSG00000047878	protein_coding	2.30275	1.20336	0.00126275
Nckap1l	ENSMUSG00000022488	protein_coding	2.3022	1.20301	0.00750938
Cep170	ENSMUSG00000057335	protein_coding	2.29827	1.20055	0.00259667
Nrros	ENSMUSG00000052384	protein_coding	2.29635	1.19934	0.00522379
Tnfrsf1a	ENSMUSG00000030341	protein_coding	2.29386	1.19778	0.00120682
Aldh1l2	ENSMUSG00000020256	protein_coding	2.29004	1.19537	0.00760455
Ccr5	ENSMUSG00000079227	protein_coding	2.28971	1.19516	0.0100086
Comt	ENSMUSG00000000326	protein_coding	2.28859	1.19446	0.00106935
Hyls1	ENSMUSG00000050555	protein_coding	2.28723	1.1936	0.0302733
Ppig	ENSMUSG00000042133	protein_coding	2.2863	1.19301	0.00145405
Ikzf4	ENSMUSG00000002578	protein_coding	2.28536	1.19242	0.0183684
Rps23	ENSMUSG00000049517	protein_coding	2.2839	1.1915	0.00109118
Sdc1	ENSMUSG00000020592	protein_coding	2.28342	1.1912	0.00176455
D630003M21Rik	ENSMUSG00000037813	protein_coding	2.28322	1.19107	0.0117982
Donson	ENSMUSG00000022960	protein_coding	2.28156	1.19002	0.0130779
E2f1	ENSMUSG00000027490	protein_coding	2.2803	1.18923	0.00490923
Pdgfa	ENSMUSG00000025856	protein_coding	2.27641	1.18676	0.00194138
Setd4	ENSMUSG00000022948	protein_coding	2.2762	1.18663	0.0178654
Ager	ENSMUSG00000015452	protein_coding	2.27564	1.18627	0.0249924
B4galt2	ENSMUSG00000028541	protein_coding	2.2718	1.18384	0.0103704
Cnn2	ENSMUSG00000004665	protein_coding	2.27079	1.1832	0.00172103
Inha	ENSMUSG00000032968	protein_coding	2.26667	1.18057	0.0389469
Nova1	ENSMUSG00000021047	protein_coding	2.26622	1.18029	0.0177849
Gm5141	ENSMUSG00000091183	protein_coding	2.2659	1.18008	0.0484648
Rps27a	ENSMUSG00000020460	protein_coding	2.26568	1.17994	0.00122601
AB124611	ENSMUSG00000057191	protein_coding	2.26511	1.17958	0.0330334
Camkk1	ENSMUSG00000020785	protein_coding	2.2644	1.17913	0.0408352
Fchsd1	ENSMUSG00000038524	protein_coding	2.26161	1.17735	0.0104673
Ptpn23	ENSMUSG00000036057	protein_coding	2.25612	1.17384	0.00152406
Gm13157	ENSMUSG00000078495	protein_coding	2.25584	1.17367	0.00360474
Il10ra	ENSMUSG00000032089	protein_coding	2.25285	1.17175	0.00600482
Prrg4	ENSMUSG00000027171	protein_coding	2.24592	1.16731	0.0178232
Cldn7	ENSMUSG00000018569	protein_coding	2.24557	1.16708	0.00170173
Nfkb1	ENSMUSG00000028163	protein_coding	2.24487	1.16663	0.00228241
Sash1	ENSMUSG00000015305	protein_coding	2.24465	1.16649	0.00164643
Gm10409	ENSMUSG00000096488	protein_coding	2.24359	1.16581	0.0328284
Rpa2	ENSMUSG00000028884	protein_coding	2.2408	1.16402	0.00465629
Atad5	ENSMUSG00000017550	protein_coding	2.2393	1.16305	0.0408133
Zfp189	ENSMUSG00000039634	protein_coding	2.2381	1.16227	0.0108309
Fuom	ENSMUSG00000025466	protein_coding	2.23746	1.16186	0.00210055
Plscr1	ENSMUSG00000032369	protein_coding	2.23706	1.1616	0.00207569
Emp2	ENSMUSG00000022505	protein_coding	2.23677	1.16142	0.00224755
Pxdc1	ENSMUSG00000021411	protein_coding	2.23669	1.16137	0.0133562
Traf2	ENSMUSG00000026942	protein_coding	2.23652	1.16125	0.00240304
Rab13	ENSMUSG00000027935	protein_coding	2.23635	1.16115	0.00533531
Tpm2	ENSMUSG00000028464	protein_coding	2.23447	1.15993	0.00376968
Mab21l3	ENSMUSG00000044313	protein_coding	2.23217	1.15845	0.0138793
Tk1	ENSMUSG00000025574	protein_coding	2.232	1.15834	0.00402187
Pklr	ENSMUSG00000041237	protein_coding	2.23193	1.15829	0.00248116
Birc5	ENSMUSG00000017716	protein_coding	2.23065	1.15747	0.00407931
Mrpl33	ENSMUSG00000029142	protein_coding	2.2298	1.15691	0.00205793
Pold1	ENSMUSG00000038644	protein_coding	2.22884	1.15629	0.0039035
Zfp677	ENSMUSG00000062743	protein_coding	2.2275	1.15542	0.0329657
Ssbp4	ENSMUSG00000070003	protein_coding	2.22741	1.15536	0.00292554
Rnf183	ENSMUSG00000063851	protein_coding	2.22676	1.15494	0.00206115
Eef1b2	ENSMUSG00000025967	protein_coding	2.2233	1.1527	0.00160414
Upf3b	ENSMUSG00000036572	protein_coding	2.2219	1.15179	0.00367497
Bbc3	ENSMUSG00000002083	protein_coding	2.21813	1.14934	0.00594684
Srek1	ENSMUSG00000032621	protein_coding	2.21763	1.14902	0.00223343
Igf2bp2	ENSMUSG00000033581	protein_coding	2.21727	1.14878	0.00910678
Vim	ENSMUSG00000026728	protein_coding	2.21591	1.1479	0.00212942
Vasp	ENSMUSG00000030403	protein_coding	2.21542	1.14758	0.00234452
Zfp429	ENSMUSG00000078994	protein_coding	2.21234	1.14557	0.0266085
Chaf1a	ENSMUSG00000002835	protein_coding	2.2099	1.14398	0.0219232
Cep192	ENSMUSG00000024542	protein_coding	2.20879	1.14326	0.01
Slfn8	ENSMUSG00000035208	protein_coding	2.20697	1.14207	0.0436967
Pin4	ENSMUSG00000079480	protein_coding	2.20438	1.14037	0.00492396
Rgs18	ENSMUSG00000026357	protein_coding	2.20344	1.13976	0.0368676
Hnrnph1	ENSMUSG00000007850	protein_coding	2.19974	1.13733	0.00192825
Mybl2	ENSMUSG00000017861	protein_coding	2.19968	1.13729	0.0341574
Tmem98	ENSMUSG00000035413	protein_coding	2.19862	1.1366	0.0044753
Tlr1	ENSMUSG00000044827	protein_coding	2.19576	1.13472	0.0435254
Gm13889	ENSMUSG00000087006	lincRNA	2.19558	1.1346	0.00294702
Rnd1	ENSMUSG00000054855	protein_coding	2.19532	1.13443	0.0101128
Pck2	ENSMUSG00000040618	protein_coding	2.19483	1.13411	0.00297108
Ptpn12	ENSMUSG00000028771	protein_coding	2.19355	1.13327	0.00413341
Gm10406	ENSMUSG00000093985	protein_coding	2.1935	1.13324	0.0334262
H2-K1	ENSMUSG00000061232	protein_coding	2.19328	1.13309	0.00184633
Krt5	ENSMUSG00000061527	protein_coding	2.19278	1.13276	0.00639408
Parvg	ENSMUSG00000022439	protein_coding	2.19124	1.13174	0.0352238
Lair1	ENSMUSG00000055541	protein_coding	2.19102	1.1316	0.0498197
Atf4	ENSMUSG00000042406	protein_coding	2.18756	1.12932	0.00205336
Arhgap30	ENSMUSG00000048865	protein_coding	2.18536	1.12787	0.0130748
Gm20939	ENSMUSG00000095193	protein_coding	2.18279	1.12617	0.00333969
Mrpl52	ENSMUSG00000010406	protein_coding	2.18249	1.12597	0.00344465
Mnda	ENSMUSG00000026536	protein_coding	2.18222	1.1258	0.00402846
Paxbp1	ENSMUSG00000022974	protein_coding	2.18207	1.1257	0.00372042
Adcy7	ENSMUSG00000031659	protein_coding	2.18187	1.12556	0.0088051
Lpcat4	ENSMUSG00000027134	protein_coding	2.18086	1.1249	0.00503389
Sh3bgrl3	ENSMUSG00000028843	protein_coding	2.17793	1.12296	0.00220563
Cryab	ENSMUSG00000032060	protein_coding	2.17764	1.12277	0.00208292
Lcp2	ENSMUSG00000002699	protein_coding	2.17654	1.12203	0.0358935
Unc93b1	ENSMUSG00000036908	protein_coding	2.17633	1.1219	0.00292801
Ier3	ENSMUSG00000003541	protein_coding	2.17309	1.11975	0.00301654
Psd	ENSMUSG00000037126	protein_coding	2.17234	1.11925	0.00900891
Tapbp	ENSMUSG00000024308	protein_coding	2.16906	1.11707	0.00229191
Gm3020	ENSMUSG00000079402	protein_coding	2.16631	1.11524	0.0377812
Socs1	ENSMUSG00000038037	protein_coding	2.16406	1.11374	0.0143404
Kif15	ENSMUSG00000036768	protein_coding	2.16398	1.11369	0.0325286
Nasp	ENSMUSG00000028693	protein_coding	2.16289	1.11296	0.00471853
Cfl1	ENSMUSG00000056201	protein_coding	2.16258	1.11275	0.00223976
Tmem43	ENSMUSG00000030095	protein_coding	2.16144	1.112	0.00338716
Mir17hg	ENSMUSG00000089726	lincRNA	2.16129	1.1119	0.0153726
Jund	ENSMUSG00000071076	protein_coding	2.16114	1.11179	0.00232599
C3ar1	ENSMUSG00000040552	protein_coding	2.16067	1.11148	0.0213189
Nop56	ENSMUSG00000027405	protein_coding	2.16025	1.1112	0.00321625
Actb	ENSMUSG00000029580	protein_coding	2.16024	1.11119	0.00221408
Ctsd	ENSMUSG00000007891	protein_coding	2.15981	1.1109	0.00222276
Themis2	ENSMUSG00000037731	protein_coding	2.15924	1.11053	0.0173868
Herc6	ENSMUSG00000029798	protein_coding	2.1586	1.1101	0.0132281
Rps20	ENSMUSG00000028234	protein_coding	2.15769	1.10949	0.00237211
Samd4	ENSMUSG00000021838	protein_coding	2.15737	1.10927	0.0160297
Ybx3	ENSMUSG00000030189	protein_coding	2.15439	1.10728	0.00306326
Ivns1abp	ENSMUSG00000023150	protein_coding	2.15342	1.10663	0.00235293
Ctps	ENSMUSG00000028633	protein_coding	2.15038	1.10459	0.00382841
Kifc5b	ENSMUSG00000024301	protein_coding	2.14974	1.10416	0.0277688
Zfp40	ENSMUSG00000002617	protein_coding	2.14925	1.10384	0.00608642
Mxra7	ENSMUSG00000020814	protein_coding	2.1482	1.10313	0.0054381
Nupr1	ENSMUSG00000030717	protein_coding	2.14636	1.10189	0.00323949
Apaf1	ENSMUSG00000019979	protein_coding	2.14586	1.10156	0.0181867
Tes	ENSMUSG00000029552	protein_coding	2.14517	1.10109	0.00452235
Zfp932	ENSMUSG00000066613	protein_coding	2.14514	1.10107	0.00413368
Snrnp70	ENSMUSG00000063511	protein_coding	2.14301	1.09964	0.00274906
Emp3	ENSMUSG00000040212	protein_coding	2.14154	1.09865	0.00914076
Ckap4	ENSMUSG00000046841	protein_coding	2.1414	1.09855	0.00442979
Ssb	ENSMUSG00000068882	protein_coding	2.1407	1.09808	0.00321402
Myo3b	ENSMUSG00000042064	protein_coding	2.14041	1.09789	0.015232
Myd88	ENSMUSG00000032508	protein_coding	2.14009	1.09767	0.0041526
5430435G22Rik	ENSMUSG00000052688	protein_coding	2.1396	1.09734	0.031046
Fstl1	ENSMUSG00000022816	protein_coding	2.13694	1.09555	0.00327629
Ddit3	ENSMUSG00000025408	protein_coding	2.13122	1.09168	0.00633657
Ampd3	ENSMUSG00000005686	protein_coding	2.12974	1.09068	0.00402998
2610203C20Rik	ENSMUSG00000074415	processed_transcript	2.12926	1.09035	0.0335074
Lcp1	ENSMUSG00000021998	protein_coding	2.12843	1.08979	0.00390408
Tyrobp	ENSMUSG00000030579	protein_coding	2.12331	1.08631	0.00825357
Adm2	ENSMUSG00000054136	protein_coding	2.12288	1.08602	0.0285606
Cbr1	ENSMUSG00000051483	protein_coding	2.12199	1.08542	0.00347891
Trpv5	ENSMUSG00000036899	protein_coding	2.11822	1.08285	0.00796175
Arrb2	ENSMUSG00000060216	protein_coding	2.11785	1.0826	0.00572432
Sepw1	ENSMUSG00000041571	protein_coding	2.11693	1.08198	0.00415128
Rasd1	ENSMUSG00000049892	protein_coding	2.11575	1.08117	0.00921285
Nkd2	ENSMUSG00000021567	protein_coding	2.11331	1.0795	0.0250253
Ncapd2	ENSMUSG00000038252	protein_coding	2.11327	1.07947	0.00925567
Snhg1	ENSMUSG00000097188	lincRNA	2.11139	1.07819	0.00760062
Taf15	ENSMUSG00000020680	protein_coding	2.109	1.07656	0.00366479
Klf4	ENSMUSG00000003032	protein_coding	2.1063	1.07471	0.00910602
Rbpms	ENSMUSG00000031586	protein_coding	2.10493	1.07377	0.00383386
Steap2	ENSMUSG00000015653	protein_coding	2.10487	1.07373	0.00374411
Tspyl2	ENSMUSG00000041096	protein_coding	2.10352	1.07281	0.00597366
Rpl27a	ENSMUSG00000046364	protein_coding	2.10338	1.07271	0.00320048
Mid1	ENSMUSG00000035299	protein_coding	2.10246	1.07208	0.00568377
Arhgap33	ENSMUSG00000036882	protein_coding	2.10205	1.0718	0.0203164
Zfp51	ENSMUSG00000023892	protein_coding	2.10127	1.07126	0.0184255
Rpl13	ENSMUSG00000000740	protein_coding	2.10094	1.07103	0.00323173
Rps28	ENSMUSG00000067288	protein_coding	2.10025	1.07056	0.0033765
Rtn4	ENSMUSG00000020458	protein_coding	2.09957	1.0701	0.0034847
Reep4	ENSMUSG00000033589	protein_coding	2.09875	1.06953	0.0075974
Rplp2	ENSMUSG00000025508	protein_coding	2.09789	1.06894	0.0034991
Gpr56	ENSMUSG00000031785	protein_coding	2.09473	1.06676	0.00336507
Spi1	ENSMUSG00000002111	protein_coding	2.09463	1.06669	0.0196333
Rplp1	ENSMUSG00000007892	protein_coding	2.09405	1.06629	0.00334345
Nhs	ENSMUSG00000059493	protein_coding	2.0935	1.06591	0.00907938
H2-Q4	ENSMUSG00000035929	protein_coding	2.0925	1.06523	0.00374512
Mcam	ENSMUSG00000032135	protein_coding	2.09011	1.06358	0.00698693
Pdpn	ENSMUSG00000028583	protein_coding	2.08961	1.06324	0.0087559
Tuba1c	ENSMUSG00000043091	protein_coding	2.08941	1.0631	0.00352117
Sec14l2	ENSMUSG00000003585	protein_coding	2.08666	1.0612	0.0212816
Tmem184c	ENSMUSG00000031617	protein_coding	2.08648	1.06107	0.00830401
Ano9	ENSMUSG00000054662	protein_coding	2.08423	1.05951	0.0131059
Ppp4r4	ENSMUSG00000021209	protein_coding	2.08346	1.05898	0.0313751
Galnt12	ENSMUSG00000039774	protein_coding	2.08232	1.05819	0.0468834
Slc12a4	ENSMUSG00000017765	protein_coding	2.08232	1.05819	0.00670557
2610021A01Rik	ENSMUSG00000091474	protein_coding	2.08155	1.05766	0.0226026
Nop58	ENSMUSG00000026020	protein_coding	2.08086	1.05718	0.00635756
F2rl1	ENSMUSG00000021678	protein_coding	2.08047	1.05691	0.00530741
Tnip2	ENSMUSG00000059866	protein_coding	2.07981	1.05645	0.00849196
Psmb9	ENSMUSG00000096727	protein_coding	2.07956	1.05628	0.0101809
Rpl36a	ENSMUSG00000079435	protein_coding	2.07869	1.05567	0.00409896
Ptger4	ENSMUSG00000039942	protein_coding	2.07852	1.05555	0.0282828
Rps9	ENSMUSG00000006333	protein_coding	2.07324	1.05189	0.00381519
Klrk1	ENSMUSG00000030149	protein_coding	2.07288	1.05164	0.0497427
Ppan	ENSMUSG00000004100	protein_coding	2.07242	1.05132	0.00611216
Rpl10a	ENSMUSG00000037805	protein_coding	2.07077	1.05017	0.00387831
C1qc	ENSMUSG00000036896	protein_coding	2.06971	1.04943	0.00509786
Dok1	ENSMUSG00000068335	protein_coding	2.06886	1.04883	0.0109472
Usp43	ENSMUSG00000020905	protein_coding	2.06748	1.04787	0.0185365
Frk	ENSMUSG00000019779	protein_coding	2.06371	1.04524	0.0066645
Hmgb2	ENSMUSG00000054717	protein_coding	2.06281	1.04461	0.00558509
Hnrnpa1	ENSMUSG00000046434	protein_coding	2.06124	1.04351	0.00461072
Malat1	ENSMUSG00000092341	lincRNA	2.05981	1.04251	0.00413351
Kin	ENSMUSG00000037262	protein_coding	2.05969	1.04243	0.0112369
Itpr3	ENSMUSG00000042644	protein_coding	2.05868	1.04172	0.00966807
Trim46	ENSMUSG00000042766	protein_coding	2.0573	1.04075	0.0246624
Fbp2	ENSMUSG00000021456	protein_coding	2.0572	1.04068	0.0104875
Gm17066	ENSMUSG00000091509	processed_transcript	2.05597	1.03982	0.00460967
Inpp5d	ENSMUSG00000026288	protein_coding	2.05587	1.03975	0.0176339
Snrpd1	ENSMUSG00000002477	protein_coding	2.05501	1.03914	0.00913188
Ier2	ENSMUSG00000053560	protein_coding	2.05399	1.03843	0.00532109
Tpm1	ENSMUSG00000032366	protein_coding	2.05388	1.03835	0.00460303
AW146154	ENSMUSG00000074166	protein_coding	2.05329	1.03794	0.0142226
Nek2	ENSMUSG00000026622	protein_coding	2.05232	1.03725	0.0138311
Csf2rb	ENSMUSG00000071713	protein_coding	2.05138	1.0366	0.0195969
1500012F01Rik	ENSMUSG00000074578	protein_coding	2.05108	1.03639	0.00812546
Eif1a	ENSMUSG00000057561	protein_coding	2.05062	1.03606	0.00589801
Rela	ENSMUSG00000024927	protein_coding	2.05037	1.03589	0.00534941
Parp9	ENSMUSG00000022906	protein_coding	2.04883	1.0348	0.00843637
Vars	ENSMUSG00000007029	protein_coding	2.04838	1.03448	0.0053746
Ube2l6	ENSMUSG00000027078	protein_coding	2.0474	1.03379	0.00773867
Ikbke	ENSMUSG00000042349	protein_coding	2.04641	1.0331	0.0179092
Smc5	ENSMUSG00000024943	protein_coding	2.04466	1.03186	0.0102705
Epha2	ENSMUSG00000006445	protein_coding	2.04328	1.03089	0.0120394
Gt(ROSA)26Sor	ENSMUSG00000086429	antisense	2.04306	1.03073	0.0135872
1700017B05Rik	ENSMUSG00000032300	protein_coding	2.04281	1.03055	0.00689736
Mfsd7b	ENSMUSG00000066595	protein_coding	2.0384	1.02744	0.0120754
Mfap4	ENSMUSG00000042436	protein_coding	2.03828	1.02735	0.0451769
Ppfibp1	ENSMUSG00000016487	protein_coding	2.03781	1.02702	0.00568328
Tgif1	ENSMUSG00000047407	protein_coding	2.03756	1.02685	0.00677951
Gpm6b	ENSMUSG00000031342	protein_coding	2.03702	1.02646	0.0197745
Arhgap9	ENSMUSG00000040345	protein_coding	2.03634	1.02598	0.043626
Ifi27	ENSMUSG00000064215	protein_coding	2.036	1.02574	0.0060913
Map7d1	ENSMUSG00000028849	protein_coding	2.03137	1.02245	0.00668003
5730507C01Rik	ENSMUSG00000073197	protein_coding	2.02885	1.02066	0.0145277
Rpl13a	ENSMUSG00000074129	protein_coding	2.02844	1.02037	0.00498372
Tonsl	ENSMUSG00000059323	protein_coding	2.02732	1.01958	0.0417365
Rps16	ENSMUSG00000037563	protein_coding	2.02296	1.01647	0.0052246
Serpinb6a	ENSMUSG00000060147	protein_coding	2.02236	1.01604	0.00807416
Rras2	ENSMUSG00000055723	protein_coding	2.02078	1.01491	0.00737883
Rfc3	ENSMUSG00000033970	protein_coding	2.01998	1.01434	0.0273409
Prr5l	ENSMUSG00000032841	protein_coding	2.01903	1.01366	0.0265933
Ung	ENSMUSG00000029591	protein_coding	2.01901	1.01365	0.035371
Cttnbp2nl	ENSMUSG00000062127	protein_coding	2.017	1.01221	0.00880663
Ddit4	ENSMUSG00000020108	protein_coding	2.01587	1.0114	0.00652686
Slc40a1	ENSMUSG00000025993	protein_coding	2.01492	1.01072	0.00684823
Gm4631	ENSMUSG00000078899	protein_coding	2.01479	1.01063	0.00686106
Trib1	ENSMUSG00000032501	protein_coding	2.01404	1.01009	0.00797912
Arhgef25	ENSMUSG00000019467	protein_coding	2.01058	1.00761	0.0164631
Odf2l	ENSMUSG00000028256	protein_coding	2.00952	1.00685	0.0183717
A830080D01Rik	ENSMUSG00000044150	protein_coding	2.00933	1.00672	0.028926
Cchcr1	ENSMUSG00000040312	protein_coding	2.00853	1.00614	0.0127647
Prr13	ENSMUSG00000023048	protein_coding	2.00836	1.00602	0.00620289
Rpl38	ENSMUSG00000057322	protein_coding	2.00587	1.00423	0.00627432
Pcna	ENSMUSG00000027342	protein_coding	2.00448	1.00323	0.00783366
Rhod	ENSMUSG00000041845	protein_coding	2.00095	1.00069	0.00995922
Sptlc2	ENSMUSG00000021036	protein_coding	1.99754	0.998222	0.00680559
Gm26917	ENSMUSG00000097971	processed_transcript	1.99566	0.996864	0.00632727
Fes	ENSMUSG00000053158	protein_coding	1.99481	0.996252	0.0187063
Fat1	ENSMUSG00000070047	protein_coding	1.99455	0.996062	0.00693144
Klrg2	ENSMUSG00000071537	protein_coding	1.99449	0.99602	0.0451221
Trim47	ENSMUSG00000020773	protein_coding	1.99377	0.995498	0.00741847
C1rb	ENSMUSG00000098470	protein_coding	1.9931	0.995013	0.045308
1110038B12Rik	ENSMUSG00000092203	processed_transcript	1.99295	0.994903	0.01156
Snhg7	ENSMUSG00000097052	lincRNA	1.99092	0.993436	0.0275882
Serpina3n	ENSMUSG00000021091	protein_coding	1.98591	0.989798	0.0470509
Ltb	ENSMUSG00000024399	protein_coding	1.98532	0.989375	0.0299579
Zbp1	ENSMUSG00000027514	protein_coding	1.98435	0.988667	0.04287
Anxa5	ENSMUSG00000027712	protein_coding	1.97728	0.98352	0.00755585
Tcirg1	ENSMUSG00000001750	protein_coding	1.97626	0.982775	0.00909203
Cenpf	ENSMUSG00000026605	protein_coding	1.97611	0.98266	0.0187678
Naca	ENSMUSG00000061315	protein_coding	1.97591	0.982514	0.00711007
Rpl18	ENSMUSG00000059070	protein_coding	1.97561	0.982301	0.0070081
Ankrd12	ENSMUSG00000034647	protein_coding	1.97441	0.98142	0.0156223
Gm16586	ENSMUSG00000089788	processed_transcript	1.97417	0.981244	0.01007
Pvrl1	ENSMUSG00000032012	protein_coding	1.97349	0.980751	0.00953246
Dok4	ENSMUSG00000040631	protein_coding	1.971	0.978926	0.0121
Lama5	ENSMUSG00000015647	protein_coding	1.97071	0.978714	0.00741946
4922501C03Rik	ENSMUSG00000056919	protein_coding	1.97022	0.978354	0.0203518
Zfp518a	ENSMUSG00000049164	protein_coding	1.97	0.978196	0.0116161
RPL24	ENSMUSG00000098274	protein_coding	1.96805	0.976764	0.0103893
Iigp1	ENSMUSG00000054072	protein_coding	1.96787	0.976636	0.0174639
Neurl3	ENSMUSG00000047180	protein_coding	1.96777	0.976562	0.0141596
Gbp10	ENSMUSG00000054588	protein_coding	1.96739	0.976285	0.0347618
Pprc1	ENSMUSG00000055491	protein_coding	1.96671	0.975788	0.0139682
F3	ENSMUSG00000028128	protein_coding	1.96566	0.975011	0.0111829
Gpr153	ENSMUSG00000042804	protein_coding	1.96511	0.974609	0.0246302
Pgm1	ENSMUSG00000029171	protein_coding	1.96466	0.97428	0.0195191
Mal2	ENSMUSG00000024479	protein_coding	1.96376	0.973618	0.00875196
Zfp54	ENSMUSG00000023882	protein_coding	1.96097	0.971568	0.0368865
H2afz	ENSMUSG00000037894	protein_coding	1.96077	0.971418	0.00785919
Rbms1	ENSMUSG00000026970	protein_coding	1.95962	0.970571	0.0102134
Rpl7	ENSMUSG00000043716	protein_coding	1.95921	0.970275	0.00756895
Msantd2	ENSMUSG00000042138	protein_coding	1.95909	0.970184	0.0188405
Zfp97	ENSMUSG00000095990	protein_coding	1.95883	0.969994	0.0142427
Myo9b	ENSMUSG00000004677	protein_coding	1.95811	0.969459	0.0101026
BC018242	ENSMUSG00000040563	protein_coding	1.95768	0.969144	0.0297836
Rps8	ENSMUSG00000047675	protein_coding	1.95403	0.966455	0.00778135
Srsf5	ENSMUSG00000021134	protein_coding	1.95179	0.964801	0.00818227
Txn1	ENSMUSG00000028367	protein_coding	1.95132	0.964454	0.00821008
Rps19	ENSMUSG00000040952	protein_coding	1.95071	0.963999	0.00805819
Cyp4f16	ENSMUSG00000048440	protein_coding	1.94982	0.963344	0.0170995
Fcgr3	ENSMUSG00000059498	protein_coding	1.9495	0.963106	0.0177857
Irgm1	ENSMUSG00000046879	protein_coding	1.94932	0.962972	0.00966872
Pola1	ENSMUSG00000006678	protein_coding	1.94868	0.962495	0.0332243
Mfsd10	ENSMUSG00000001082	protein_coding	1.94867	0.96249	0.0118305
Sorbs2	ENSMUSG00000031626	protein_coding	1.94846	0.962334	0.0148253
Rgs19	ENSMUSG00000002458	protein_coding	1.94797	0.961973	0.029352
Mms22l	ENSMUSG00000045751	protein_coding	1.94778	0.96183	0.0487922
Cntln	ENSMUSG00000038070	protein_coding	1.94764	0.96173	0.0391687
Tpt1	ENSMUSG00000060126	protein_coding	1.94601	0.960521	0.00805528
Armc10	ENSMUSG00000038525	protein_coding	1.94513	0.959865	0.0121606
Crem	ENSMUSG00000063889	protein_coding	1.94068	0.956566	0.0158003
Ikbkb	ENSMUSG00000031537	protein_coding	1.94042	0.956368	0.00953277
Prpf39	ENSMUSG00000035597	protein_coding	1.93986	0.955951	0.0104363
Oasl2	ENSMUSG00000029561	protein_coding	1.93659	0.953515	0.0176787
Nradd	ENSMUSG00000032491	protein_coding	1.93601	0.953087	0.0483453
Ncf2	ENSMUSG00000026480	protein_coding	1.93462	0.952053	0.0413574
Pcgf6	ENSMUSG00000025050	protein_coding	1.93437	0.951865	0.0224443
Hoxb6	ENSMUSG00000000690	protein_coding	1.93356	0.951261	0.01093
H2afx	ENSMUSG00000049932	protein_coding	1.9311	0.949425	0.0111405
Lsp1	ENSMUSG00000018819	protein_coding	1.93064	0.94908	0.0164713
Chka	ENSMUSG00000024843	protein_coding	1.92986	0.948496	0.0100059
Lox	ENSMUSG00000024529	protein_coding	1.92938	0.948141	0.0234274
Rpl4	ENSMUSG00000032399	protein_coding	1.92929	0.948067	0.00911745
Cep290	ENSMUSG00000019971	protein_coding	1.92754	0.946758	0.039882
Wdr89	ENSMUSG00000045690	protein_coding	1.92621	0.945763	0.0109535
Anxa6	ENSMUSG00000018340	protein_coding	1.92566	0.945356	0.0106733
Capns1	ENSMUSG00000001794	protein_coding	1.92566	0.945356	0.00943085
Morf4l2	ENSMUSG00000031422	protein_coding	1.92562	0.945325	0.0105207
Banf1	ENSMUSG00000024844	protein_coding	1.92525	0.945049	0.0104096
Zbtb18	ENSMUSG00000063659	protein_coding	1.92525	0.945048	0.0128479
Pnn	ENSMUSG00000020994	protein_coding	1.92408	0.944168	0.0115877
Pafah1b3	ENSMUSG00000005447	protein_coding	1.92408	0.944167	0.0161922
Gria3	ENSMUSG00000001986	protein_coding	1.92269	0.943124	0.0197383
Ccdc88c	ENSMUSG00000021182	protein_coding	1.9216	0.942309	0.0175744
Fhod1	ENSMUSG00000014778	protein_coding	1.92136	0.942131	0.0162494
Rps6	ENSMUSG00000028495	protein_coding	1.92105	0.941896	0.00949219
Oas1g	ENSMUSG00000066861	protein_coding	1.91986	0.940999	0.0486786
Apoe	ENSMUSG00000002985	protein_coding	1.91975	0.940922	0.00969845
Serf1	ENSMUSG00000021643	protein_coding	1.91947	0.940706	0.0324321
Csrnp1	ENSMUSG00000032515	protein_coding	1.918	0.939604	0.0245075
Abcb1b	ENSMUSG00000028970	protein_coding	1.91656	0.938516	0.0394238
Fgd2	ENSMUSG00000024013	protein_coding	1.91551	0.937727	0.0295334
Bola2	ENSMUSG00000047721	protein_coding	1.91153	0.934725	0.0113739
Tpm3	ENSMUSG00000027940	protein_coding	1.91046	0.933919	0.0106433
Hdc	ENSMUSG00000027360	protein_coding	1.90981	0.933432	0.0236112
Dnase2a	ENSMUSG00000003812	protein_coding	1.90938	0.933102	0.0158013
Zfp960	ENSMUSG00000096696	protein_coding	1.90906	0.932861	0.0185835
Gm13648	ENSMUSG00000086549	processed_transcript	1.90873	0.932612	0.0378098
Sh3bgrl	ENSMUSG00000031246	protein_coding	1.90658	0.930985	0.0114131
P2ry6	ENSMUSG00000048779	protein_coding	1.90476	0.929611	0.0419627
Rpl34	ENSMUSG00000062006	protein_coding	1.90476	0.929606	0.0110532
Gar1	ENSMUSG00000028010	protein_coding	1.90391	0.928964	0.0256764
Rbm12b1	ENSMUSG00000046667	protein_coding	1.9039	0.928955	0.0306409
Mcl1	ENSMUSG00000038612	protein_coding	1.90375	0.928845	0.0111265
Myh9	ENSMUSG00000022443	protein_coding	1.90282	0.928138	0.0108741
Fam115a	ENSMUSG00000036667	protein_coding	1.89946	0.925589	0.0174183
Lrrc17	ENSMUSG00000039883	protein_coding	1.89919	0.925384	0.0444601
Npdc1	ENSMUSG00000015094	protein_coding	1.89854	0.924892	0.0127726
Wsb1	ENSMUSG00000017677	protein_coding	1.89824	0.924662	0.0120669
Hdac7	ENSMUSG00000022475	protein_coding	1.89823	0.924657	0.0139792
Heyl	ENSMUSG00000032744	protein_coding	1.89762	0.924192	0.033583
Zfp579	ENSMUSG00000051550	protein_coding	1.89502	0.92221	0.0167395
Dynll1	ENSMUSG00000009013	protein_coding	1.89374	0.92124	0.0121024
Spc24	ENSMUSG00000074476	protein_coding	1.89312	0.920764	0.0185917
Cdk2	ENSMUSG00000025358	protein_coding	1.89196	0.919882	0.0213659
Tspan8	ENSMUSG00000034127	protein_coding	1.8914	0.919457	0.0141583
Cxadr	ENSMUSG00000022865	protein_coding	1.89044	0.918719	0.0145458
Nr1i2	ENSMUSG00000022809	protein_coding	1.89004	0.918415	0.0364703
Bak1	ENSMUSG00000057789	protein_coding	1.88936	0.917898	0.0173585
Ccdc71l	ENSMUSG00000090946	protein_coding	1.88916	0.917741	0.0247718
Rps18	ENSMUSG00000008668	protein_coding	1.88689	0.916009	0.0117231
Mcm2	ENSMUSG00000002870	protein_coding	1.88491	0.914493	0.0204123
Itgav	ENSMUSG00000027087	protein_coding	1.88356	0.913462	0.0127688
Cdc42ep4	ENSMUSG00000041598	protein_coding	1.88291	0.912968	0.0174004
Col4a2	ENSMUSG00000031503	protein_coding	1.88243	0.912593	0.0125023
Arhgef40	ENSMUSG00000004562	protein_coding	1.88185	0.912149	0.0183574
Col18a1	ENSMUSG00000001435	protein_coding	1.88175	0.912073	0.0124013
Mospd2	ENSMUSG00000061778	protein_coding	1.88164	0.911987	0.0221893
Rpl15	ENSMUSG00000012405	protein_coding	1.87964	0.910458	0.012358
Grn	ENSMUSG00000034708	protein_coding	1.87917	0.910092	0.0125745
Eif5b	ENSMUSG00000026083	protein_coding	1.87907	0.910022	0.0139603
Rps21	ENSMUSG00000039001	protein_coding	1.87902	0.909982	0.0125314
Sprr2a1	ENSMUSG00000078664	protein_coding	1.87772	0.908979	0.0148288
Cx3cl1	ENSMUSG00000031778	protein_coding	1.87365	0.90585	0.0133659
Adamts2	ENSMUSG00000036545	protein_coding	1.87342	0.905673	0.0325004
Zfp942	ENSMUSG00000071267	protein_coding	1.8732	0.905504	0.0225797
Btf3	ENSMUSG00000021660	protein_coding	1.8716	0.90427	0.0138207
Ptpn2	ENSMUSG00000024539	protein_coding	1.87009	0.903104	0.0276633
Utp3	ENSMUSG00000070697	protein_coding	1.86992	0.902975	0.0168498
Arhgap15	ENSMUSG00000049744	protein_coding	1.86979	0.902874	0.042734
Clec7a	ENSMUSG00000079293	polymorphic_pseudogene	1.86958	0.902713	0.0450121
Lgals3bp	ENSMUSG00000033880	protein_coding	1.86954	0.90268	0.014883
Micall2	ENSMUSG00000036718	protein_coding	1.86936	0.902544	0.0473301
Gcnt4	ENSMUSG00000091387	protein_coding	1.86932	0.902513	0.0484413
Kctd1	ENSMUSG00000036225	protein_coding	1.86757	0.901162	0.0200911
Ecscr	ENSMUSG00000073599	protein_coding	1.86641	0.900267	0.046296
Hnrnpdl	ENSMUSG00000029328	protein_coding	1.86464	0.898897	0.0145939
Anxa9	ENSMUSG00000015702	protein_coding	1.86211	0.896937	0.0441126
Anp32b	ENSMUSG00000028333	protein_coding	1.86022	0.89547	0.0151137
Aimp1	ENSMUSG00000028029	protein_coding	1.86007	0.895358	0.0189191
Rpl7a	ENSMUSG00000062647	protein_coding	1.85988	0.895213	0.0136649
Sprr2a2	ENSMUSG00000068893	protein_coding	1.85854	0.894172	0.0161206
Ifngr1	ENSMUSG00000020009	protein_coding	1.85784	0.893628	0.0178009
D930016D06Rik	ENSMUSG00000097392	lincRNA	1.85709	0.893042	0.0198481
Zfp575	ENSMUSG00000066721	protein_coding	1.85552	0.891822	0.0159143
Vmp1	ENSMUSG00000018171	protein_coding	1.85453	0.891051	0.0153206
Oas1a	ENSMUSG00000052776	protein_coding	1.85431	0.890882	0.0446717
Sepn1	ENSMUSG00000050989	protein_coding	1.85312	0.889958	0.0281249
Setd7	ENSMUSG00000037111	protein_coding	1.8527	0.889628	0.020054
Ran	ENSMUSG00000029430	protein_coding	1.85227	0.889294	0.0150347
Ctsz	ENSMUSG00000016256	protein_coding	1.85089	0.88822	0.0150089
Vwa5a	ENSMUSG00000023186	protein_coding	1.85075	0.888111	0.0175485
Slc31a2	ENSMUSG00000066152	protein_coding	1.85072	0.888087	0.0201627
S100a13	ENSMUSG00000042312	protein_coding	1.85036	0.887805	0.0219987
Pdcd5	ENSMUSG00000030417	protein_coding	1.85014	0.887635	0.0200479
Myadm	ENSMUSG00000068566	protein_coding	1.84927	0.886958	0.0188342
Camk1	ENSMUSG00000030272	protein_coding	1.84916	0.886872	0.0182414
Triobp	ENSMUSG00000033088	protein_coding	1.84906	0.886793	0.018456
Dnajb4	ENSMUSG00000028035	protein_coding	1.84748	0.885555	0.0235375
Zfp512	ENSMUSG00000062761	protein_coding	1.84746	0.885543	0.0238525
Ddr1	ENSMUSG00000003534	protein_coding	1.84686	0.885072	0.0154135
Ccdc120	ENSMUSG00000031150	protein_coding	1.84608	0.884468	0.0303376
9430015G10Rik	ENSMUSG00000059939	protein_coding	1.84597	0.884382	0.0386587
Slc16a6	ENSMUSG00000041920	protein_coding	1.84523	0.883803	0.0273155
Foxred2	ENSMUSG00000016552	protein_coding	1.84465	0.883345	0.0307873
Trip10	ENSMUSG00000019487	protein_coding	1.84405	0.882874	0.0198521
Hnrnpa3	ENSMUSG00000059005	protein_coding	1.84231	0.881512	0.0155285
Esf1	ENSMUSG00000045624	protein_coding	1.84212	0.881367	0.0281052
Myl6	ENSMUSG00000090841	protein_coding	1.84066	0.880224	0.015361
Sars	ENSMUSG00000068739	protein_coding	1.8406	0.880173	0.0162478
G2e3	ENSMUSG00000035293	protein_coding	1.84026	0.879906	0.0330234
Ifit2	ENSMUSG00000045932	protein_coding	1.83967	0.879448	0.0333452
Eif2ak2	ENSMUSG00000024079	protein_coding	1.83895	0.878885	0.027471
Utp14a	ENSMUSG00000063785	protein_coding	1.83696	0.877322	0.0435139
Serinc2	ENSMUSG00000023232	protein_coding	1.8356	0.876255	0.0190919
Aplf	ENSMUSG00000030051	protein_coding	1.8348	0.875624	0.020997
Mt1	ENSMUSG00000031765	protein_coding	1.83406	0.875041	0.0170697
Ajuba	ENSMUSG00000022178	protein_coding	1.83321	0.874372	0.0185235
Ccdc88a	ENSMUSG00000032740	protein_coding	1.83169	0.873175	0.0396411
Hsp90aa1	ENSMUSG00000021270	protein_coding	1.83146	0.872996	0.0162933
Fnbp4	ENSMUSG00000008200	protein_coding	1.83089	0.872541	0.0217289
Map4	ENSMUSG00000032479	protein_coding	1.83066	0.872366	0.0185939
Myrf	ENSMUSG00000036098	protein_coding	1.83032	0.872092	0.0401502
Il10rb	ENSMUSG00000022969	protein_coding	1.83018	0.871985	0.0222219
Rbm12b2	ENSMUSG00000052137	protein_coding	1.82895	0.871015	0.0328134
Ncl	ENSMUSG00000026234	protein_coding	1.8285	0.87066	0.017258
Caprin2	ENSMUSG00000030309	protein_coding	1.82836	0.870549	0.0353027
Rpl22	ENSMUSG00000028936	protein_coding	1.82774	0.870057	0.0171861
Rpl37	ENSMUSG00000041841	protein_coding	1.82703	0.869501	0.0175378
C1qtnf6	ENSMUSG00000022440	protein_coding	1.82656	0.869126	0.0350034
Zfp758	ENSMUSG00000044501	protein_coding	1.82557	0.868346	0.0401429
Itga6	ENSMUSG00000027111	protein_coding	1.82479	0.86773	0.0186031
Rpl37a	ENSMUSG00000046330	protein_coding	1.82434	0.867371	0.0175014
Hoxb8	ENSMUSG00000056648	protein_coding	1.82184	0.865399	0.0195952
Ifi35	ENSMUSG00000010358	protein_coding	1.82142	0.865065	0.0265181
Serpinh1	ENSMUSG00000070436	protein_coding	1.82131	0.864978	0.0177821
Tgfb1	ENSMUSG00000002603	protein_coding	1.82075	0.864532	0.0290501
Myef2	ENSMUSG00000027201	protein_coding	1.82046	0.864305	0.0280356
Rpl5	ENSMUSG00000058558	protein_coding	1.81742	0.861892	0.0177338
Gstp1	ENSMUSG00000060803	protein_coding	1.81662	0.861256	0.0180626
Carhsp1	ENSMUSG00000008393	protein_coding	1.81539	0.860281	0.0200339
Gm12940	ENSMUSG00000085334	processed_transcript	1.81447	0.859549	0.0444671
Zfp760	ENSMUSG00000067928	protein_coding	1.81276	0.858189	0.0358504
Kmt2a	ENSMUSG00000002028	protein_coding	1.81255	0.858021	0.0212638
Psip1	ENSMUSG00000028484	protein_coding	1.8099	0.855912	0.0315988
Plec	ENSMUSG00000022565	protein_coding	1.80938	0.855492	0.0194412
Gstp2	ENSMUSG00000038155	protein_coding	1.8091	0.855272	0.0192218
Scx	ENSMUSG00000034161	protein_coding	1.80889	0.855108	0.0403124
Cttnbp2	ENSMUSG00000000416	protein_coding	1.80857	0.854847	0.0464503
Fam49b	ENSMUSG00000022378	protein_coding	1.80754	0.854026	0.0370777
Rpsa	ENSMUSG00000032518	protein_coding	1.80736	0.853887	0.018599
Ugcg	ENSMUSG00000028381	protein_coding	1.80722	0.853776	0.0332614
Rcc1	ENSMUSG00000028896	protein_coding	1.8062	0.852954	0.0294487
Aebp1	ENSMUSG00000020473	protein_coding	1.80477	0.851813	0.0209903
Polr3e	ENSMUSG00000030880	protein_coding	1.80476	0.851808	0.0194029
Mboat1	ENSMUSG00000038732	protein_coding	1.80424	0.851392	0.0482799
Gnl3	ENSMUSG00000042354	protein_coding	1.80311	0.850485	0.0360355
Lmna	ENSMUSG00000028063	protein_coding	1.80289	0.85031	0.0210854
Nras	ENSMUSG00000027852	protein_coding	1.80283	0.850263	0.024171
Hmgb1	ENSMUSG00000066551	protein_coding	1.80266	0.850129	0.0194829
Rps13	ENSMUSG00000090862	protein_coding	1.80217	0.849739	0.0205578
Nip7	ENSMUSG00000031917	protein_coding	1.80122	0.848977	0.0207525
Supt20	ENSMUSG00000095832	protein_coding	1.80097	0.848772	0.0310926
Myo9a	ENSMUSG00000039585	protein_coding	1.80015	0.848115	0.0215502
Slamf9	ENSMUSG00000026548	protein_coding	1.79916	0.847322	0.0395971
Bhlhe40	ENSMUSG00000030103	protein_coding	1.79818	0.846538	0.0212738
Maged2	ENSMUSG00000025268	protein_coding	1.79672	0.845364	0.0289096
Ttc12	ENSMUSG00000040219	protein_coding	1.79639	0.845099	0.048248
Psmb5	ENSMUSG00000022193	protein_coding	1.79625	0.84499	0.0208273
Rrm1	ENSMUSG00000030978	protein_coding	1.79429	0.843415	0.0421913
Spink3	ENSMUSG00000024503	protein_coding	1.79377	0.842992	0.0206082
Abcc4	ENSMUSG00000032849	protein_coding	1.79282	0.842231	0.0254298
4930546H06Rik	ENSMUSG00000080316	protein_coding	1.79065	0.84048	0.0345813
Rnd3	ENSMUSG00000017144	protein_coding	1.79061	0.840451	0.0394876
Eif4a1	ENSMUSG00000059796	protein_coding	1.78938	0.839457	0.0209505
Rock2	ENSMUSG00000020580	protein_coding	1.78803	0.838375	0.0244143
Pomp	ENSMUSG00000029649	protein_coding	1.78692	0.837471	0.0232001
Rbm25	ENSMUSG00000010608	protein_coding	1.78681	0.837389	0.0228676
Ccdc23	ENSMUSG00000028643	protein_coding	1.78407	0.835175	0.0331558
2700081O15Rik	ENSMUSG00000053080	protein_coding	1.78373	0.834898	0.0297203
Rps26	ENSMUSG00000025362	protein_coding	1.78279	0.834137	0.0225121
Ccdc55	ENSMUSG00000037958	protein_coding	1.7822	0.833663	0.0370726
Srxn1	ENSMUSG00000032802	protein_coding	1.78185	0.833375	0.0235232
Akap12	ENSMUSG00000038587	protein_coding	1.78138	0.832992	0.0329211
Zfp131	ENSMUSG00000094870	protein_coding	1.78069	0.83244	0.0368729
C1qa	ENSMUSG00000036887	protein_coding	1.78059	0.832357	0.0248726
Kif12	ENSMUSG00000028357	protein_coding	1.78047	0.832255	0.0224455
Armcx3	ENSMUSG00000049047	protein_coding	1.77992	0.831816	0.0343872
Ccp110	ENSMUSG00000033904	protein_coding	1.77943	0.831411	0.0446254
Efna4	ENSMUSG00000028040	protein_coding	1.7794	0.831388	0.049878
Muc1	ENSMUSG00000042784	protein_coding	1.77759	0.829924	0.0259974
Sec61b	ENSMUSG00000053317	protein_coding	1.77743	0.829789	0.0261633
Luc7l3	ENSMUSG00000020863	protein_coding	1.77733	0.829713	0.0255101
Marcks	ENSMUSG00000069662	protein_coding	1.77583	0.828495	0.0256931
Snrpe	ENSMUSG00000090553	protein_coding	1.77583	0.82849	0.0316689
H2-D1	ENSMUSG00000073411	protein_coding	1.77478	0.827638	0.0227184
Srsf6	ENSMUSG00000016921	protein_coding	1.77456	0.82746	0.0236932
Dhrs7	ENSMUSG00000021094	protein_coding	1.77362	0.8267	0.0481634
Mapk6	ENSMUSG00000042688	protein_coding	1.77353	0.826623	0.0282194
Sema3c	ENSMUSG00000028780	protein_coding	1.7734	0.826519	0.0253533
Hist4h4	ENSMUSG00000096010	protein_coding	1.77287	0.826088	0.0296522
A430078G23Rik	ENSMUSG00000074497	protein_coding	1.77255	0.825824	0.0259272
Fjx1	ENSMUSG00000075012	protein_coding	1.77248	0.825773	0.0341546
Map4k4	ENSMUSG00000026074	protein_coding	1.77197	0.825352	0.0276533
Sdcbp	ENSMUSG00000028249	protein_coding	1.77148	0.824953	0.0248316
H6pd	ENSMUSG00000028980	protein_coding	1.77099	0.824558	0.0235449
Itga3	ENSMUSG00000001507	protein_coding	1.7706	0.824241	0.0260714
Ddx10	ENSMUSG00000053289	protein_coding	1.77057	0.824218	0.0419062
H3f3b	ENSMUSG00000016559	protein_coding	1.77034	0.824025	0.0235772
Emilin1	ENSMUSG00000029163	protein_coding	1.76827	0.822339	0.0271991
Prom1	ENSMUSG00000029086	protein_coding	1.76777	0.821934	0.0268847
P4ha2	ENSMUSG00000018906	protein_coding	1.76775	0.821918	0.0325399
Gm7609	ENSMUSG00000079457	pseudogene	1.76753	0.821736	0.0458485
Rpl9	ENSMUSG00000047215	protein_coding	1.76512	0.819765	0.0239717
Arid4b	ENSMUSG00000039219	protein_coding	1.76473	0.819449	0.0328361
Rock1	ENSMUSG00000024290	protein_coding	1.76455	0.8193	0.0275813
Lsm2	ENSMUSG00000007050	protein_coding	1.76388	0.818752	0.0433298
Rpl26	ENSMUSG00000060938	protein_coding	1.76375	0.818649	0.024406
Rps3	ENSMUSG00000030744	protein_coding	1.76367	0.818583	0.0241677
E130012A19Rik	ENSMUSG00000043439	protein_coding	1.76336	0.818329	0.0311544
Gramd1a	ENSMUSG00000001248	protein_coding	1.76333	0.8183	0.0318213
Nt5c	ENSMUSG00000020736	protein_coding	1.76232	0.817474	0.0289018
Pfkp	ENSMUSG00000021196	protein_coding	1.76198	0.817195	0.027535
Dek	ENSMUSG00000021377	protein_coding	1.75996	0.815542	0.0285417
Rpl41	ENSMUSG00000093674	protein_coding	1.75953	0.815193	0.0245498
Sfrs18	ENSMUSG00000028248	protein_coding	1.75894	0.814706	0.0270228
Fbxl19	ENSMUSG00000030811	protein_coding	1.75884	0.814627	0.0355678
Tapbpl	ENSMUSG00000038213	protein_coding	1.75845	0.814301	0.030645
5730559C18Rik	ENSMUSG00000041605	protein_coding	1.75821	0.814104	0.0362673
Fam129a	ENSMUSG00000026483	protein_coding	1.75632	0.812559	0.0361527
Rpl35a	ENSMUSG00000060636	protein_coding	1.75597	0.81227	0.0254189
Rassf6	ENSMUSG00000029370	protein_coding	1.75568	0.812028	0.0378141
Rcc2	ENSMUSG00000040945	protein_coding	1.75302	0.809843	0.0294636
Map3k14	ENSMUSG00000020941	protein_coding	1.75006	0.807401	0.0374315
Pdgfrb	ENSMUSG00000024620	protein_coding	1.74894	0.80648	0.0310055
Xbp1	ENSMUSG00000020484	protein_coding	1.74862	0.806216	0.0273955
Xdh	ENSMUSG00000024066	protein_coding	1.7479	0.805619	0.0428264
Lsr	ENSMUSG00000001247	protein_coding	1.7473	0.805129	0.0376396
Slc35e3	ENSMUSG00000060181	protein_coding	1.74729	0.80512	0.029137
Rbbp6	ENSMUSG00000030779	protein_coding	1.74716	0.805013	0.031622
Rpl21	ENSMUSG00000041453	protein_coding	1.74644	0.804419	0.0270321
Serpinb9	ENSMUSG00000045827	protein_coding	1.74625	0.80426	0.0336787
Apbb3	ENSMUSG00000001379	protein_coding	1.74191	0.800669	0.0450487
Cdc25b	ENSMUSG00000027330	protein_coding	1.7419	0.800662	0.0483208
Mcm7	ENSMUSG00000029730	protein_coding	1.74154	0.800361	0.0373555
Gm4262	ENSMUSG00000097056	lincRNA	1.74141	0.800258	0.030685
Ktn1	ENSMUSG00000021843	protein_coding	1.74107	0.799972	0.0425649
Prss23	ENSMUSG00000039405	protein_coding	1.7408	0.799748	0.0405644
Erh	ENSMUSG00000021131	protein_coding	1.73901	0.798262	0.0339049
Kdm4a	ENSMUSG00000033326	protein_coding	1.73813	0.79754	0.0316965
Hivep2	ENSMUSG00000015501	protein_coding	1.73709	0.796676	0.0491607
Ccar1	ENSMUSG00000020074	protein_coding	1.73689	0.796508	0.0342577
Als2cl	ENSMUSG00000044037	protein_coding	1.7366	0.796263	0.0313623
Fbxo6	ENSMUSG00000055401	protein_coding	1.73613	0.795874	0.0366863
Mapk7	ENSMUSG00000001034	protein_coding	1.73606	0.795813	0.0440743
Tmpo	ENSMUSG00000019961	protein_coding	1.73593	0.795705	0.0340465
AI838599	ENSMUSG00000085180	lincRNA	1.73569	0.79551	0.0457727
Lrif1	ENSMUSG00000056260	protein_coding	1.73523	0.795124	0.0392013
Rpl10	ENSMUSG00000008682	protein_coding	1.73124	0.791808	0.0289979
Ngfrap1	ENSMUSG00000046432	protein_coding	1.73111	0.7917	0.0330762
Ppp4r2	ENSMUSG00000052144	protein_coding	1.73104	0.791637	0.034809
Itgb6	ENSMUSG00000026971	protein_coding	1.72914	0.790054	0.0314485
Gm5595	ENSMUSG00000069727	protein_coding	1.72771	0.788864	0.0446278
Kpna2	ENSMUSG00000018362	protein_coding	1.72748	0.788669	0.0412281
Nuak2	ENSMUSG00000009772	protein_coding	1.7272	0.788438	0.0317656
Arhgdib	ENSMUSG00000030220	protein_coding	1.72543	0.786954	0.0407667
Morc3	ENSMUSG00000039456	protein_coding	1.72409	0.785831	0.0491894
Ppia	ENSMUSG00000071866	protein_coding	1.72312	0.785026	0.0302452
Nrbp2	ENSMUSG00000075590	protein_coding	1.72275	0.784716	0.0340945
Irf7	ENSMUSG00000025498	protein_coding	1.72178	0.783904	0.0411606
Srsf10	ENSMUSG00000028676	protein_coding	1.72167	0.783806	0.0350982
Rbm39	ENSMUSG00000027620	protein_coding	1.7216	0.783747	0.031296
Clk1	ENSMUSG00000026034	protein_coding	1.72116	0.783384	0.0333547
P2rx4	ENSMUSG00000029470	protein_coding	1.71968	0.782137	0.0351963
Rplp0	ENSMUSG00000067274	protein_coding	1.71832	0.780997	0.031176
Pitpnm1	ENSMUSG00000024851	protein_coding	1.71663	0.779577	0.0406224
Tmbim1	ENSMUSG00000006301	protein_coding	1.71365	0.77707	0.0387157
Nemf	ENSMUSG00000020982	protein_coding	1.71364	0.77706	0.044957
Tars	ENSMUSG00000022241	protein_coding	1.71252	0.776124	0.0414561
Rps15a	ENSMUSG00000008683	protein_coding	1.71113	0.774945	0.0340926
Pold4	ENSMUSG00000024854	protein_coding	1.7107	0.774587	0.0443776
Phip	ENSMUSG00000032253	protein_coding	1.70894	0.773104	0.036044
Slc1a4	ENSMUSG00000020142	protein_coding	1.70853	0.772757	0.0386566
Igtp	ENSMUSG00000078853	protein_coding	1.70835	0.772601	0.0461205
Rab12	ENSMUSG00000023460	protein_coding	1.7065	0.771037	0.0407615
Rpl30	ENSMUSG00000058600	protein_coding	1.70628	0.77085	0.0343383
Nbeal1	ENSMUSG00000073664	protein_coding	1.7056	0.770277	0.037729
Snrpd2	ENSMUSG00000040824	protein_coding	1.70444	0.769302	0.0374855
Tceal8	ENSMUSG00000051579	protein_coding	1.70367	0.768642	0.0412367
Ubald2	ENSMUSG00000050628	protein_coding	1.70319	0.768238	0.0361965
Gm4944	ENSMUSG00000096433	protein_coding	1.7028	0.767907	0.0403373
41893	ENSMUSG00000058013	protein_coding	1.70238	0.767553	0.0393084
F2r	ENSMUSG00000048376	protein_coding	1.70221	0.767411	0.04044
S100a16	ENSMUSG00000074457	protein_coding	1.70185	0.767102	0.0372946
Ppp4r1l-ps	ENSMUSG00000055897	pseudogene	1.70161	0.766898	0.042743
Rpl11	ENSMUSG00000059291	protein_coding	1.70075	0.766168	0.0350026
Pgd	ENSMUSG00000028961	protein_coding	1.70069	0.766117	0.0363097
Psma4	ENSMUSG00000032301	protein_coding	1.7	0.765536	0.0365996
Zfand5	ENSMUSG00000024750	protein_coding	1.6997	0.76528	0.0388986
Elk4	ENSMUSG00000026436	protein_coding	1.69911	0.76478	0.0437727
Bicc1	ENSMUSG00000014329	protein_coding	1.69899	0.764674	0.0366882
Bmp6	ENSMUSG00000039004	protein_coding	1.69786	0.763715	0.0446194
Efemp1	ENSMUSG00000020467	protein_coding	1.69777	0.763644	0.0461927
Nck1	ENSMUSG00000032475	protein_coding	1.69659	0.762639	0.0494895
Hmgb3	ENSMUSG00000015217	protein_coding	1.69616	0.762274	0.0394936
Rps4x	ENSMUSG00000031320	protein_coding	1.6958	0.761968	0.0359474
Ankrd10	ENSMUSG00000031508	protein_coding	1.69523	0.761482	0.0430177
Cbx3	ENSMUSG00000029836	protein_coding	1.69499	0.761277	0.041332
Cpne8	ENSMUSG00000052560	protein_coding	1.69467	0.761	0.0367144
Lamc2	ENSMUSG00000026479	protein_coding	1.69444	0.760809	0.0452805
Ralb	ENSMUSG00000004451	protein_coding	1.69094	0.757825	0.0403011
Them6	ENSMUSG00000056665	protein_coding	1.69061	0.757545	0.0453744
Arnt2	ENSMUSG00000015709	protein_coding	1.69042	0.757383	0.0429707
Mfge8	ENSMUSG00000030605	protein_coding	1.68886	0.756054	0.0403583
41890	ENSMUSG00000018398	protein_coding	1.68828	0.755558	0.04738
Phldb1	ENSMUSG00000048537	protein_coding	1.6881	0.755402	0.0425549
D4Wsu53e	ENSMUSG00000037266	protein_coding	1.68605	0.753646	0.0382453
Rps17	ENSMUSG00000061787	protein_coding	1.68573	0.753373	0.038077
Zfp219	ENSMUSG00000049295	protein_coding	1.68414	0.752013	0.0436025
Srsf7	ENSMUSG00000024097	protein_coding	1.68256	0.750655	0.0454122
Ddah2	ENSMUSG00000007039	protein_coding	1.6821	0.750261	0.0464329
Fus	ENSMUSG00000030795	protein_coding	1.68146	0.74971	0.040981
Set	ENSMUSG00000054766	protein_coding	1.68135	0.74962	0.040408
Rps11	ENSMUSG00000003429	protein_coding	1.68066	0.749029	0.0396075
Nsfl1c	ENSMUSG00000027455	protein_coding	1.6805	0.748887	0.0417611
Chmp2b	ENSMUSG00000004843	protein_coding	1.67953	0.748056	0.045709
Sema5a	ENSMUSG00000022231	protein_coding	1.67446	0.743699	0.0466459
Atrx	ENSMUSG00000031229	protein_coding	1.6737	0.743039	0.0452161
Itgb1	ENSMUSG00000025809	protein_coding	1.67246	0.741974	0.0416798
Gmpr	ENSMUSG00000000253	protein_coding	1.6722	0.741751	0.0438585
Tmem123	ENSMUSG00000050912	protein_coding	1.67211	0.741672	0.0454058
Rpl27	ENSMUSG00000063316	protein_coding	1.6718	0.7414	0.0421214
Fam193b	ENSMUSG00000021495	protein_coding	1.67179	0.74139	0.044042
Gnai2	ENSMUSG00000032562	protein_coding	1.67017	0.739993	0.042342
Snhg11	ENSMUSG00000044349	protein_coding	1.66908	0.739053	0.0450485
Prpf38b	ENSMUSG00000027881	protein_coding	1.66896	0.738952	0.0470396
Nrp1	ENSMUSG00000025810	protein_coding	1.66738	0.73758	0.0462917
Stx4a	ENSMUSG00000030805	protein_coding	1.6673	0.737513	0.0478602
Tmed5	ENSMUSG00000063406	protein_coding	1.66379	0.734477	0.0476077
Dlgap4	ENSMUSG00000061689	protein_coding	1.66173	0.732684	0.0499537
B2m	ENSMUSG00000060802	protein_coding	1.6597	0.73092	0.0445172
Cnn3	ENSMUSG00000053931	protein_coding	1.65801	0.729451	0.0457118
Gas6	ENSMUSG00000031451	protein_coding	1.65318	0.725241	0.0459222
Wwc1	ENSMUSG00000018849	protein_coding	1.64757	0.72034	0.0477061
Kpnb1	ENSMUSG00000001440	protein_coding	1.64656	0.719451	0.0498606
Rps15	ENSMUSG00000063457	protein_coding	1.63944	0.7132	0.0490763
Ugt2b38	ENSMUSG00000061906	protein_coding	0.599207	-0.738875	0.0491843
Mdh2	ENSMUSG00000019179	protein_coding	0.598154	-0.741412	0.0492607
Slc22a12	ENSMUSG00000061742	protein_coding	0.596349	-0.745771	0.0470026
Aco2	ENSMUSG00000022477	protein_coding	0.596247	-0.746017	0.0473187
Isoc2a	ENSMUSG00000086784	protein_coding	0.596221	-0.746082	0.0493118
Slc13a3	ENSMUSG00000018459	protein_coding	0.595102	-0.748791	0.0465874
Mcur1	ENSMUSG00000021371	protein_coding	0.594985	-0.749074	0.0487767
Bpnt1	ENSMUSG00000026617	protein_coding	0.594427	-0.750429	0.0476756
Slc38a10	ENSMUSG00000061306	protein_coding	0.593623	-0.752381	0.0473053
Cyc1	ENSMUSG00000022551	protein_coding	0.593131	-0.753577	0.0451633
Ddah1	ENSMUSG00000028194	protein_coding	0.590833	-0.759179	0.0448796
Sult1d1	ENSMUSG00000029273	protein_coding	0.589492	-0.762455	0.042237
Atp5c1	ENSMUSG00000025781	protein_coding	0.589192	-0.763191	0.043456
Uqcc1	ENSMUSG00000005882	protein_coding	0.588179	-0.765672	0.0479719
Sema4g	ENSMUSG00000025207	protein_coding	0.58775	-0.766726	0.047078
Sdhb	ENSMUSG00000009863	protein_coding	0.587741	-0.766748	0.0424615
Acadvl	ENSMUSG00000018574	protein_coding	0.587253	-0.767945	0.0442734
Ckmt1	ENSMUSG00000000308	protein_coding	0.586035	-0.77094	0.0456407
Tango2	ENSMUSG00000013539	protein_coding	0.585664	-0.771856	0.0448394
Ccdc6	ENSMUSG00000048701	protein_coding	0.584776	-0.774043	0.0421639
Dlec1	ENSMUSG00000038060	protein_coding	0.584712	-0.774203	0.0478315
Aqp6	ENSMUSG00000043144	protein_coding	0.58307	-0.77826	0.0433109
Stard8	ENSMUSG00000031216	protein_coding	0.582785	-0.778966	0.0428485
Ift122	ENSMUSG00000030323	protein_coding	0.582552	-0.779541	0.0452002
Mtfr1	ENSMUSG00000027601	protein_coding	0.581603	-0.781894	0.0429878
Gne	ENSMUSG00000028479	protein_coding	0.581482	-0.782194	0.0493587
Plekhb2	ENSMUSG00000026123	protein_coding	0.581098	-0.783146	0.0383377
Slc5a2	ENSMUSG00000030781	protein_coding	0.580296	-0.785139	0.0399168
Sgms2	ENSMUSG00000050931	protein_coding	0.579221	-0.787813	0.0396799
Slc13a2	ENSMUSG00000001095	protein_coding	0.578382	-0.789906	0.0436313
Gm13305	ENSMUSG00000073876	protein_coding	0.57811	-0.790583	0.0473473
Mtmr10	ENSMUSG00000030522	protein_coding	0.577816	-0.791317	0.0479282
Prkcz	ENSMUSG00000029053	protein_coding	0.577484	-0.792148	0.0389273
Cubn	ENSMUSG00000026726	protein_coding	0.577275	-0.792669	0.0364992
Lrrk2	ENSMUSG00000036273	protein_coding	0.577084	-0.793146	0.0395162
Lrba	ENSMUSG00000028080	protein_coding	0.576895	-0.793619	0.0379812
Uqcrc1	ENSMUSG00000025651	protein_coding	0.57658	-0.794408	0.0354559
Dhrs11	ENSMUSG00000034449	protein_coding	0.576569	-0.794436	0.0481009
Hmgcs2	ENSMUSG00000027875	protein_coding	0.576265	-0.795196	0.049427
Cpox	ENSMUSG00000022742	protein_coding	0.575783	-0.796404	0.0388585
Cgrrf1	ENSMUSG00000055128	protein_coding	0.575302	-0.797608	0.0479536
Aamdc	ENSMUSG00000035642	protein_coding	0.575242	-0.797759	0.0497444
Slc46a1	ENSMUSG00000020829	protein_coding	0.575044	-0.798256	0.0397734
Gab1	ENSMUSG00000031714	protein_coding	0.574809	-0.798846	0.045275
Itpkb	ENSMUSG00000038855	protein_coding	0.573832	-0.801301	0.0414855
Ar	ENSMUSG00000046532	protein_coding	0.57368	-0.801681	0.0367003
Pgm2	ENSMUSG00000025791	protein_coding	0.573434	-0.802301	0.0371882
Crebl2	ENSMUSG00000032652	protein_coding	0.573252	-0.802759	0.0419637
Vmac	ENSMUSG00000054723	protein_coding	0.573169	-0.802967	0.0436549
Pink1	ENSMUSG00000028756	protein_coding	0.572525	-0.804588	0.0332721
Ankrd9	ENSMUSG00000037904	protein_coding	0.572377	-0.804962	0.0475827
Mertk	ENSMUSG00000014361	protein_coding	0.570966	-0.808524	0.0424879
Creb3l2	ENSMUSG00000038648	protein_coding	0.570888	-0.808721	0.0360647
AI464131	ENSMUSG00000046312	protein_coding	0.56998	-0.811017	0.0375064
Cndp2	ENSMUSG00000024644	protein_coding	0.569076	-0.813307	0.0305712
Gpt	ENSMUSG00000022546	protein_coding	0.568856	-0.813863	0.0399419
Ascc1	ENSMUSG00000044475	protein_coding	0.568523	-0.814709	0.0350855
Pdk1	ENSMUSG00000006494	protein_coding	0.568345	-0.81516	0.0399731
Apeh	ENSMUSG00000032590	protein_coding	0.568181	-0.815577	0.0319764
Chst11	ENSMUSG00000034612	protein_coding	0.56768	-0.816849	0.0336037
Hsd11b2	ENSMUSG00000031891	protein_coding	0.566859	-0.818937	0.0304652
Iba57	ENSMUSG00000049287	protein_coding	0.5667	-0.819342	0.0400792
Bckdha	ENSMUSG00000060376	protein_coding	0.56634	-0.820259	0.0301793
Arrb1	ENSMUSG00000018909	protein_coding	0.566294	-0.820377	0.0324677
Got2	ENSMUSG00000031672	protein_coding	0.566227	-0.820547	0.0300683
Pet112	ENSMUSG00000028085	protein_coding	0.565824	-0.821576	0.0354024
Itpr2	ENSMUSG00000030287	protein_coding	0.565534	-0.822315	0.0347033
Rnpepl1	ENSMUSG00000026269	protein_coding	0.565101	-0.82342	0.0303023
Clcnkb	ENSMUSG00000006216	protein_coding	0.564621	-0.824645	0.0301257
Clstn1	ENSMUSG00000039953	protein_coding	0.564147	-0.825857	0.0305071
Cers6	ENSMUSG00000027035	protein_coding	0.563712	-0.826969	0.032634
Mcat	ENSMUSG00000048755	protein_coding	0.563556	-0.827368	0.0361513
Herc4	ENSMUSG00000020064	protein_coding	0.56337	-0.827846	0.0350742
Fbxo8	ENSMUSG00000038206	protein_coding	0.56322	-0.82823	0.0325647
Grhpr	ENSMUSG00000035637	protein_coding	0.562902	-0.829045	0.0292697
Lurap1	ENSMUSG00000028701	protein_coding	0.562896	-0.829061	0.0478825
Ggact	ENSMUSG00000041625	protein_coding	0.56275	-0.829433	0.0332082
Vwa8	ENSMUSG00000058997	protein_coding	0.562664	-0.829655	0.0294303
Sephs2	ENSMUSG00000049091	protein_coding	0.561559	-0.83249	0.027751
Selm	ENSMUSG00000075702	protein_coding	0.561471	-0.832717	0.032477
Cml3	ENSMUSG00000051262	protein_coding	0.561435	-0.832809	0.0292425
Nat8	ENSMUSG00000030004	protein_coding	0.561342	-0.833048	0.0281775
Rnf186	ENSMUSG00000070661	protein_coding	0.560948	-0.834061	0.0376698
Ebp	ENSMUSG00000031168	protein_coding	0.560674	-0.834765	0.0297339
Nlrp6	ENSMUSG00000038745	protein_coding	0.560177	-0.836045	0.02802
Arsg	ENSMUSG00000020604	protein_coding	0.559755	-0.837134	0.0312713
Fkbp5	ENSMUSG00000024222	protein_coding	0.559598	-0.837537	0.029542
Nit2	ENSMUSG00000022751	protein_coding	0.55954	-0.837686	0.0309213
Slc16a2	ENSMUSG00000033965	protein_coding	0.558981	-0.83913	0.027477
D2hgdh	ENSMUSG00000073609	protein_coding	0.558962	-0.839177	0.0331028
Hexb	ENSMUSG00000021665	protein_coding	0.558757	-0.839707	0.0294907
Cox15	ENSMUSG00000040018	protein_coding	0.558597	-0.84012	0.0299528
Me3	ENSMUSG00000030621	protein_coding	0.558138	-0.841307	0.0373185
Acads	ENSMUSG00000029545	protein_coding	0.557991	-0.841686	0.0264845
Ppargc1a	ENSMUSG00000029167	protein_coding	0.55724	-0.843629	0.0304674
Slc39a11	ENSMUSG00000041654	protein_coding	0.556468	-0.845629	0.0332468
Arhgap18	ENSMUSG00000039031	protein_coding	0.55597	-0.84692	0.0316754
Mtor	ENSMUSG00000028991	protein_coding	0.55591	-0.847078	0.0257482
Rdh16	ENSMUSG00000069456	protein_coding	0.555403	-0.848393	0.0264399
Dhrs4	ENSMUSG00000022210	protein_coding	0.55525	-0.84879	0.0258548
Ppap2a	ENSMUSG00000021759	protein_coding	0.555238	-0.848822	0.0436734
Ncoa1	ENSMUSG00000020647	protein_coding	0.554736	-0.850126	0.0351196
Yif1b	ENSMUSG00000030588	protein_coding	0.554417	-0.850956	0.0362269
Acsm1	ENSMUSG00000033533	protein_coding	0.554023	-0.851982	0.0267423
Tmem184a	ENSMUSG00000036687	protein_coding	0.553761	-0.852664	0.0318278
Ivd	ENSMUSG00000027332	protein_coding	0.55321	-0.854101	0.0237494
Vti1a	ENSMUSG00000024983	protein_coding	0.55311	-0.854362	0.0332714
Slc29a1	ENSMUSG00000023942	protein_coding	0.552503	-0.855945	0.03117
Slc26a1	ENSMUSG00000046959	protein_coding	0.552455	-0.856071	0.024972
Nsdhl	ENSMUSG00000031349	protein_coding	0.552334	-0.856387	0.0293546
Rmdn3	ENSMUSG00000070730	protein_coding	0.551861	-0.857623	0.0304907
Slc16a13	ENSMUSG00000044367	protein_coding	0.551497	-0.858576	0.0254005
Ngef	ENSMUSG00000026259	protein_coding	0.551238	-0.859253	0.0271158
Ces2d-ps	ENSMUSG00000031884	protein_coding	0.550693	-0.860679	0.0234812
Gm17344	ENSMUSG00000078143	antisense	0.550578	-0.860981	0.0401801
Prkd3	ENSMUSG00000024070	protein_coding	0.550368	-0.861531	0.0293541
Egln2	ENSMUSG00000058709	protein_coding	0.549841	-0.862913	0.0246897
Atg4d	ENSMUSG00000002820	protein_coding	0.54934	-0.864229	0.0294074
Nipal3	ENSMUSG00000028803	protein_coding	0.549289	-0.864363	0.0259923
Atp5b	ENSMUSG00000025393	protein_coding	0.549151	-0.864726	0.0215904
Mdh1	ENSMUSG00000020321	protein_coding	0.548955	-0.86524	0.0217818
Acad8	ENSMUSG00000031969	protein_coding	0.548809	-0.865624	0.0259097
Hsd11b1	ENSMUSG00000016194	protein_coding	0.548489	-0.866466	0.0248389
St8sia1	ENSMUSG00000030283	protein_coding	0.548463	-0.866533	0.0237233
Sptbn2	ENSMUSG00000067889	protein_coding	0.547562	-0.868907	0.0243973
Sox6	ENSMUSG00000051910	protein_coding	0.547287	-0.86963	0.0332416
Gm16039	ENSMUSG00000089862	protein_coding	0.547268	-0.86968	0.03083
Ptgfr	ENSMUSG00000028036	protein_coding	0.547253	-0.86972	0.041403
Taco1	ENSMUSG00000001983	protein_coding	0.546741	-0.87107	0.0421211
Hist1h2ap	ENSMUSG00000094777	protein_coding	0.546625	-0.871376	0.0474127
A1cf	ENSMUSG00000052595	protein_coding	0.546544	-0.871592	0.0322905
Osbpl1a	ENSMUSG00000044252	protein_coding	0.546539	-0.871603	0.0255782
Gm11992	ENSMUSG00000040978	protein_coding	0.546487	-0.87174	0.0310116
Ube2e1	ENSMUSG00000021774	protein_coding	0.5463	-0.872236	0.0391067
Bahcc1	ENSMUSG00000039741	protein_coding	0.54607	-0.872843	0.0323028
Wnk4	ENSMUSG00000035112	protein_coding	0.545889	-0.873322	0.0217201
Insig1	ENSMUSG00000045294	protein_coding	0.545662	-0.873921	0.0241943
Trappc9	ENSMUSG00000047921	protein_coding	0.545337	-0.874781	0.0252245
Hnf1a	ENSMUSG00000029556	protein_coding	0.54528	-0.874931	0.0277758
Khdrbs3	ENSMUSG00000022332	protein_coding	0.545002	-0.875667	0.0358761
Cnnm1	ENSMUSG00000025189	protein_coding	0.544698	-0.876472	0.0436377
Rhobtb2	ENSMUSG00000022075	protein_coding	0.544363	-0.877359	0.0328304
Il15	ENSMUSG00000031712	protein_coding	0.543916	-0.878543	0.0496778
Cyp2e1	ENSMUSG00000025479	protein_coding	0.543515	-0.879609	0.0196358
Tmem139	ENSMUSG00000071506	protein_coding	0.543272	-0.880253	0.0361414
Hist2h2ac	ENSMUSG00000068855	protein_coding	0.542625	-0.881972	0.0374585
Fmo2	ENSMUSG00000040170	protein_coding	0.542316	-0.882794	0.0203696
Csad	ENSMUSG00000023044	protein_coding	0.542175	-0.883168	0.0199942
Sox18	ENSMUSG00000046470	protein_coding	0.541854	-0.884025	0.0326121
Lrpap1	ENSMUSG00000029103	protein_coding	0.541769	-0.884251	0.0192513
Aldh1l1	ENSMUSG00000030088	protein_coding	0.541559	-0.88481	0.0192638
Parm1	ENSMUSG00000034981	protein_coding	0.541249	-0.885637	0.0407324
Tef	ENSMUSG00000022389	protein_coding	0.540872	-0.886641	0.0194419
Rassf8	ENSMUSG00000030259	protein_coding	0.540662	-0.887202	0.0336455
2810410L24Rik	ENSMUSG00000075389	processed_transcript	0.54053	-0.887553	0.0458288
Lipe	ENSMUSG00000003123	protein_coding	0.540202	-0.888429	0.0274801
Abhd14b	ENSMUSG00000042073	protein_coding	0.540156	-0.888552	0.0188108
Arl3	ENSMUSG00000025035	protein_coding	0.539842	-0.88939	0.0244179
Cyb5	ENSMUSG00000024646	protein_coding	0.539734	-0.889679	0.0184754
Asah2	ENSMUSG00000024887	protein_coding	0.539528	-0.890231	0.0258195
Pdk2	ENSMUSG00000038967	protein_coding	0.539492	-0.890326	0.0192403
Hist1h2ab	ENSMUSG00000061615	protein_coding	0.538711	-0.892415	0.0492725
Gstz1	ENSMUSG00000021033	protein_coding	0.538482	-0.89303	0.0185832
Dnajc28	ENSMUSG00000039763	protein_coding	0.53842	-0.893197	0.0339189
Gas1	ENSMUSG00000052957	protein_coding	0.538079	-0.89411	0.0230437
Apoo	ENSMUSG00000079508	protein_coding	0.537799	-0.89486	0.0239743
Bhmt2	ENSMUSG00000042118	protein_coding	0.537606	-0.895378	0.0191186
Akr7a5	ENSMUSG00000028743	protein_coding	0.537239	-0.896365	0.0180397
Bckdhb	ENSMUSG00000032263	protein_coding	0.537207	-0.896451	0.0274386
Gcdh	ENSMUSG00000003809	protein_coding	0.53711	-0.896711	0.0178268
Coasy	ENSMUSG00000001755	protein_coding	0.536954	-0.897129	0.0180844
Jmjd8	ENSMUSG00000025736	protein_coding	0.536925	-0.897208	0.0218211
Lmcd1	ENSMUSG00000057604	protein_coding	0.536829	-0.897467	0.0460866
Tmem72	ENSMUSG00000048108	protein_coding	0.536513	-0.898315	0.0206516
9130023H24Rik	ENSMUSG00000062944	protein_coding	0.536325	-0.898821	0.0441878
Sfxn2	ENSMUSG00000025036	protein_coding	0.536107	-0.899407	0.0215119
Acadm	ENSMUSG00000062908	protein_coding	0.536072	-0.8995	0.0171758
Sdha	ENSMUSG00000021577	protein_coding	0.535935	-0.899871	0.0172909
Smap1	ENSMUSG00000026155	protein_coding	0.535881	-0.900016	0.0457278
Pank1	ENSMUSG00000033610	protein_coding	0.535515	-0.901001	0.017612
Mpped2	ENSMUSG00000016386	protein_coding	0.534399	-0.904011	0.0478772
Rab11fip4	ENSMUSG00000017639	protein_coding	0.534385	-0.904049	0.0189293
Fars2	ENSMUSG00000021420	protein_coding	0.534328	-0.904202	0.0229602
Jag2	ENSMUSG00000002799	protein_coding	0.534149	-0.904686	0.0463561
Arhgap24	ENSMUSG00000057315	protein_coding	0.533915	-0.905318	0.0176927
Enpp1	ENSMUSG00000037370	protein_coding	0.533679	-0.905957	0.0256154
2300009A05Rik	ENSMUSG00000032403	protein_coding	0.533655	-0.906021	0.0341064
Ephx1	ENSMUSG00000038776	protein_coding	0.533575	-0.906236	0.0205234
Mppe1	ENSMUSG00000062526	protein_coding	0.533212	-0.907219	0.0441756
Fer1l5	ENSMUSG00000037432	pseudogene	0.533192	-0.907274	0.0498642
Pdzk1	ENSMUSG00000038298	protein_coding	0.533118	-0.907474	0.0165942
Mtif3	ENSMUSG00000016510	protein_coding	0.533113	-0.907488	0.0239855
Sned1	ENSMUSG00000047793	protein_coding	0.533075	-0.907591	0.0353529
Ptges2	ENSMUSG00000026820	protein_coding	0.532571	-0.908954	0.0202064
Oxnad1	ENSMUSG00000021906	protein_coding	0.532158	-0.910073	0.0214227
Tcaim	ENSMUSG00000046603	protein_coding	0.531797	-0.911052	0.0223869
Garem	ENSMUSG00000042680	protein_coding	0.531706	-0.911301	0.0371387
Vwce	ENSMUSG00000043789	protein_coding	0.531687	-0.91135	0.033004
BC023829	ENSMUSG00000073139	protein_coding	0.531639	-0.911482	0.0271863
Lrrc19	ENSMUSG00000049799	protein_coding	0.531585	-0.911627	0.0166516
Gm16295	ENSMUSG00000087041	lincRNA	0.531415	-0.912089	0.0393368
Mapk8ip1	ENSMUSG00000027223	protein_coding	0.530461	-0.914681	0.0196381
Fn3k	ENSMUSG00000025175	protein_coding	0.530316	-0.915075	0.0270793
Lurap1l	ENSMUSG00000048706	protein_coding	0.529215	-0.918075	0.0330603
Prkch	ENSMUSG00000021108	protein_coding	0.52686	-0.924509	0.0465674
Glt1d1	ENSMUSG00000049971	protein_coding	0.526739	-0.924841	0.0246332
Ybx2	ENSMUSG00000018554	protein_coding	0.52656	-0.92533	0.0213105
Exoc3l2	ENSMUSG00000011263	protein_coding	0.526514	-0.925457	0.0263306
Spink8	ENSMUSG00000050074	protein_coding	0.526281	-0.926096	0.0285053
Myl6b	ENSMUSG00000039824	protein_coding	0.525919	-0.927086	0.0443081
Fahd2a	ENSMUSG00000027371	protein_coding	0.525765	-0.927511	0.0170841
Hibadh	ENSMUSG00000029776	protein_coding	0.525656	-0.927808	0.0143428
Iyd	ENSMUSG00000019762	protein_coding	0.525456	-0.928357	0.0186148
Slc12a1	ENSMUSG00000027202	protein_coding	0.525212	-0.929029	0.0140123
Gatad1	ENSMUSG00000007415	protein_coding	0.524875	-0.929953	0.0162174
9430020K01Rik	ENSMUSG00000033960	protein_coding	0.524811	-0.93013	0.0377961
Clec11a	ENSMUSG00000004473	protein_coding	0.524467	-0.931075	0.046887
Gfm1	ENSMUSG00000027774	protein_coding	0.524378	-0.931321	0.0165204
Bphl	ENSMUSG00000038286	protein_coding	0.524271	-0.931616	0.0143957
Fasn	ENSMUSG00000025153	protein_coding	0.524105	-0.932072	0.0144268
Tmem120b	ENSMUSG00000054434	protein_coding	0.524085	-0.932128	0.0423662
Ccnd1	ENSMUSG00000070348	protein_coding	0.523956	-0.932482	0.0148096
Oxsm	ENSMUSG00000021786	protein_coding	0.523515	-0.933696	0.020355
Mthfd1	ENSMUSG00000021048	protein_coding	0.523218	-0.934516	0.0145475
Plin5	ENSMUSG00000011305	protein_coding	0.522842	-0.935554	0.0430041
Ppard	ENSMUSG00000002250	protein_coding	0.522829	-0.935589	0.0186278
Dhx29	ENSMUSG00000042426	protein_coding	0.522576	-0.936287	0.0243178
Mtfp1	ENSMUSG00000004748	protein_coding	0.521976	-0.937945	0.0224441
Tcf21	ENSMUSG00000045680	protein_coding	0.521936	-0.938056	0.0232498
Sh3d21	ENSMUSG00000073758	protein_coding	0.521865	-0.938251	0.0390183
Thra	ENSMUSG00000058756	protein_coding	0.521598	-0.938991	0.0155246
Acox2	ENSMUSG00000021751	protein_coding	0.521094	-0.940385	0.0143397
Dclk3	ENSMUSG00000032500	protein_coding	0.520903	-0.940912	0.0164738
1810019D21Rik	ENSMUSG00000086390	processed_transcript	0.520789	-0.94123	0.0162241
D630023F18Rik	ENSMUSG00000044816	protein_coding	0.520399	-0.94231	0.048009
Slc22a18	ENSMUSG00000000154	protein_coding	0.520283	-0.942633	0.0128428
Map2k6	ENSMUSG00000020623	protein_coding	0.519945	-0.943569	0.0351886
Pank3	ENSMUSG00000018846	protein_coding	0.519256	-0.945482	0.0152394
Col4a4	ENSMUSG00000067158	protein_coding	0.519172	-0.945715	0.0143599
Gyk	ENSMUSG00000025059	protein_coding	0.519036	-0.946093	0.012508
Echdc3	ENSMUSG00000039063	protein_coding	0.518803	-0.94674	0.0164849
Slc16a11	ENSMUSG00000040938	protein_coding	0.518618	-0.947256	0.016141
Fbxo36	ENSMUSG00000073633	protein_coding	0.518533	-0.947493	0.0205983
Med14	ENSMUSG00000064127	protein_coding	0.518236	-0.948318	0.0147509
Coq9	ENSMUSG00000031782	protein_coding	0.517725	-0.949743	0.0127543
3632451O06Rik	ENSMUSG00000036242	protein_coding	0.517465	-0.950468	0.0393457
Prps2	ENSMUSG00000025742	protein_coding	0.51732	-0.950871	0.0152988
Pck1	ENSMUSG00000027513	protein_coding	0.516993	-0.951783	0.0117105
Kif26a	ENSMUSG00000021294	protein_coding	0.51667	-0.952686	0.0392556
Serping1	ENSMUSG00000023224	protein_coding	0.516564	-0.952982	0.0134672
Exoc3l4	ENSMUSG00000021280	protein_coding	0.516562	-0.952986	0.0262522
Nr1d1	ENSMUSG00000020889	protein_coding	0.516257	-0.953839	0.0137661
Slc39a8	ENSMUSG00000053897	protein_coding	0.515996	-0.954569	0.0143777
Xpnpep3	ENSMUSG00000022401	protein_coding	0.515767	-0.955208	0.0279821
Gna14	ENSMUSG00000024697	protein_coding	0.515429	-0.956154	0.0322259
Rcl1	ENSMUSG00000024785	protein_coding	0.515407	-0.956215	0.0274674
Ckb	ENSMUSG00000001270	protein_coding	0.515172	-0.956873	0.0114835
Gpr155	ENSMUSG00000041762	protein_coding	0.514296	-0.95933	0.0302703
Slc5a10	ENSMUSG00000042371	protein_coding	0.514136	-0.959779	0.0119397
Skiv2l2	ENSMUSG00000016018	protein_coding	0.514037	-0.960057	0.0153572
Rab25	ENSMUSG00000008601	protein_coding	0.514017	-0.960113	0.019583
Zfp768	ENSMUSG00000047371	protein_coding	0.513884	-0.960484	0.0135652
Pcdh12	ENSMUSG00000024440	protein_coding	0.513839	-0.960611	0.0380546
Fam210a	ENSMUSG00000038121	protein_coding	0.513597	-0.961292	0.0131109
Rpusd3	ENSMUSG00000051169	protein_coding	0.513512	-0.961529	0.020896
Ankrd13c	ENSMUSG00000039988	protein_coding	0.513384	-0.961889	0.0132074
Anpep	ENSMUSG00000039062	protein_coding	0.513202	-0.962402	0.0121301
Arl10	ENSMUSG00000025870	protein_coding	0.513201	-0.962403	0.046752
Etfdh	ENSMUSG00000027809	protein_coding	0.512279	-0.964998	0.0120043
Papss2	ENSMUSG00000024899	protein_coding	0.511748	-0.966493	0.0111268
Ptch1	ENSMUSG00000021466	protein_coding	0.511675	-0.966701	0.0343741
Slc26a6	ENSMUSG00000023259	protein_coding	0.51128	-0.967814	0.0412283
Mep1a	ENSMUSG00000023914	protein_coding	0.511121	-0.968262	0.0103887
Papss1	ENSMUSG00000028032	protein_coding	0.51112	-0.968267	0.011815
Ndufc1	ENSMUSG00000037152	protein_coding	0.51089	-0.968916	0.0129582
Hnmt	ENSMUSG00000026986	protein_coding	0.51088	-0.968944	0.0247309
Myh14	ENSMUSG00000030739	protein_coding	0.510828	-0.969089	0.0131139
B3gat2	ENSMUSG00000026156	protein_coding	0.510574	-0.969809	0.0146875
Peli2	ENSMUSG00000021846	protein_coding	0.510409	-0.970275	0.0134683
Ank	ENSMUSG00000022265	protein_coding	0.510277	-0.970647	0.0282961
Pdp2	ENSMUSG00000048371	protein_coding	0.510191	-0.97089	0.0169516
Agxt2	ENSMUSG00000089678	protein_coding	0.509671	-0.972362	0.0128372
Ak1	ENSMUSG00000026817	protein_coding	0.509594	-0.972579	0.0148808
Igj	ENSMUSG00000067149	protein_coding	0.508967	-0.974357	0.0273487
Tesk1	ENSMUSG00000028458	protein_coding	0.508893	-0.974566	0.0161796
Hes6	ENSMUSG00000067071	protein_coding	0.508646	-0.975265	0.0109495
Podn	ENSMUSG00000028600	protein_coding	0.508603	-0.97539	0.016238
Gm15883	ENSMUSG00000086868	antisense	0.507592	-0.97826	0.0270541
Rad23a	ENSMUSG00000003813	protein_coding	0.507439	-0.978695	0.0134421
Leprel1	ENSMUSG00000038168	protein_coding	0.507369	-0.978892	0.0151546
Eif4ebp2	ENSMUSG00000020091	protein_coding	0.507249	-0.979233	0.0137971
Scel	ENSMUSG00000022123	protein_coding	0.506872	-0.980308	0.0469825
Inpp5j	ENSMUSG00000034570	protein_coding	0.506812	-0.980476	0.0123201
Gpr116	ENSMUSG00000056492	protein_coding	0.506667	-0.980891	0.0116495
Selenbp2	ENSMUSG00000068877	protein_coding	0.506476	-0.981435	0.0101288
Fads2	ENSMUSG00000024665	protein_coding	0.506401	-0.981648	0.0121449
1110008J03Rik	ENSMUSG00000029600	protein_coding	0.505579	-0.983992	0.0271994
Tpk1	ENSMUSG00000029735	protein_coding	0.505379	-0.984562	0.0106134
Gpm6a	ENSMUSG00000031517	protein_coding	0.505116	-0.985313	0.00934343
Csrp2	ENSMUSG00000020186	protein_coding	0.505063	-0.985465	0.0103954
Mettl7a2	ENSMUSG00000056487	protein_coding	0.505046	-0.985513	0.0099531
Mpv17l	ENSMUSG00000022679	protein_coding	0.505008	-0.985622	0.0092954
Ly6i	ENSMUSG00000022586	protein_coding	0.504975	-0.985716	0.0414341
Gm4285	ENSMUSG00000085829	antisense	0.503593	-0.989669	0.0375489
Atp2a3	ENSMUSG00000020788	protein_coding	0.503592	-0.989672	0.0184406
Keg1	ENSMUSG00000024694	protein_coding	0.503236	-0.990694	0.00873704
Trpm6	ENSMUSG00000024727	protein_coding	0.503194	-0.990812	0.0228012
Arhgef11	ENSMUSG00000041977	protein_coding	0.503105	-0.991069	0.0161092
Aoah	ENSMUSG00000021322	protein_coding	0.502901	-0.991654	0.0136316
Galnt18	ENSMUSG00000038296	protein_coding	0.502728	-0.992149	0.0120906
Jdp2	ENSMUSG00000034271	protein_coding	0.502609	-0.992491	0.0375762
Usp2	ENSMUSG00000032010	protein_coding	0.502583	-0.992566	0.0101195
Lactb2	ENSMUSG00000025937	protein_coding	0.502528	-0.992725	0.00878782
Car12	ENSMUSG00000032373	protein_coding	0.502328	-0.993299	0.00913489
Slc25a10	ENSMUSG00000025792	protein_coding	0.502123	-0.993887	0.0087517
Aass	ENSMUSG00000029695	protein_coding	0.502064	-0.994058	0.00911595
Pdzd2	ENSMUSG00000022197	protein_coding	0.501962	-0.99435	0.0112117
L2hgdh	ENSMUSG00000020988	protein_coding	0.501959	-0.99436	0.0111844
Gm15417	ENSMUSG00000074466	antisense	0.501805	-0.9948	0.0175661
Aldh4a1	ENSMUSG00000028737	protein_coding	0.501728	-0.995022	0.00878857
Rbl2	ENSMUSG00000031666	protein_coding	0.501297	-0.996264	0.0123262
Tmem25	ENSMUSG00000002032	protein_coding	0.501008	-0.997095	0.00974272
Pmpcb	ENSMUSG00000029017	protein_coding	0.500508	-0.998534	0.00944542
Mettl8	ENSMUSG00000041975	protein_coding	0.50033	-0.999047	0.0201387
Akr1c19	ENSMUSG00000071551	protein_coding	0.500273	-0.999212	0.0168892
Selenbp1	ENSMUSG00000068874	protein_coding	0.499544	-1.00132	0.00824884
Aldh9a1	ENSMUSG00000026687	protein_coding	0.49954	-1.00133	0.00833195
Tcea3	ENSMUSG00000001604	protein_coding	0.499181	-1.00237	0.010596
Eltd1	ENSMUSG00000039167	protein_coding	0.498889	-1.00321	0.0119971
Ranbp3l	ENSMUSG00000048424	protein_coding	0.498869	-1.00327	0.0134834
Crispld2	ENSMUSG00000031825	protein_coding	0.498691	-1.00378	0.0158106
Mfsd3	ENSMUSG00000019080	protein_coding	0.498164	-1.00531	0.0167454
Ace	ENSMUSG00000020681	protein_coding	0.497722	-1.00659	0.00838199
Macrod1	ENSMUSG00000036278	protein_coding	0.497246	-1.00797	0.0130615
Igfbp3	ENSMUSG00000020427	protein_coding	0.497238	-1.00799	0.0089712
Slc17a3	ENSMUSG00000036083	protein_coding	0.496489	-1.01017	0.00780919
Gm10638	ENSMUSG00000074178	protein_coding	0.496275	-1.01079	0.0193015
BC026585	ENSMUSG00000033488	protein_coding	0.495742	-1.01234	0.00791616
Cbs	ENSMUSG00000024039	protein_coding	0.495672	-1.01254	0.00804041
Narf	ENSMUSG00000000056	protein_coding	0.495621	-1.01269	0.0108797
Tm7sf2	ENSMUSG00000024799	protein_coding	0.495594	-1.01277	0.0186846
Slc25a5	ENSMUSG00000016319	protein_coding	0.495015	-1.01445	0.00735849
Cyyr1	ENSMUSG00000041134	protein_coding	0.494617	-1.01562	0.0483272
Spsb3	ENSMUSG00000024160	protein_coding	0.494614	-1.01562	0.0382707
C030006K11Rik	ENSMUSG00000079002	protein_coding	0.494578	-1.01573	0.00855039
Tsga10	ENSMUSG00000060771	protein_coding	0.494354	-1.01638	0.0317388
Daam2	ENSMUSG00000040260	protein_coding	0.494071	-1.01721	0.0187524
Lrrc8b	ENSMUSG00000070639	protein_coding	0.493537	-1.01877	0.0234495
Mut	ENSMUSG00000023921	protein_coding	0.493521	-1.01882	0.00776403
Treh	ENSMUSG00000032098	protein_coding	0.49352	-1.01882	0.00842269
Dock8	ENSMUSG00000052085	protein_coding	0.49343	-1.01908	0.00983017
Bnc2	ENSMUSG00000028487	protein_coding	0.492958	-1.02046	0.0253306
Cadm2	ENSMUSG00000064115	protein_coding	0.492917	-1.02058	0.0471643
Lrrc3	ENSMUSG00000051652	protein_coding	0.49268	-1.02128	0.0104742
D430019H16Rik	ENSMUSG00000094910	protein_coding	0.492308	-1.02237	0.0478283
Fam120c	ENSMUSG00000025262	protein_coding	0.491972	-1.02335	0.0444566
Acot11	ENSMUSG00000034853	protein_coding	0.491634	-1.02434	0.0111053
Cab39l	ENSMUSG00000021981	protein_coding	0.491388	-1.02507	0.00874818
Kcnj1	ENSMUSG00000041248	protein_coding	0.491187	-1.02566	0.00712315
Stk32b	ENSMUSG00000029123	protein_coding	0.490685	-1.02713	0.0221184
Trabd2b	ENSMUSG00000070867	protein_coding	0.490434	-1.02787	0.00710052
Larp1b	ENSMUSG00000025762	protein_coding	0.48987	-1.02953	0.0427627
Acox3	ENSMUSG00000029098	protein_coding	0.489837	-1.02963	0.0069085
Ces2c	ENSMUSG00000061825	protein_coding	0.489262	-1.03132	0.00674715
Ndrg2	ENSMUSG00000004558	protein_coding	0.488387	-1.0339	0.00725106
Gm15962	ENSMUSG00000084981	antisense	0.488255	-1.03429	0.0296984
Fam217a	ENSMUSG00000021414	protein_coding	0.487515	-1.03648	0.039169
Ndrg3	ENSMUSG00000027634	protein_coding	0.487359	-1.03694	0.00781006
Idh2	ENSMUSG00000030541	protein_coding	0.487265	-1.03722	0.00631898
Grpel1	ENSMUSG00000029198	protein_coding	0.487171	-1.0375	0.0072608
Clec2h	ENSMUSG00000030364	protein_coding	0.48714	-1.03759	0.0115078
Arhgap10	ENSMUSG00000037148	protein_coding	0.487059	-1.03783	0.00946449
Ctf1	ENSMUSG00000042340	protein_coding	0.486388	-1.03982	0.0389038
Nxph4	ENSMUSG00000040258	protein_coding	0.486341	-1.03996	0.0315424
Gm7120	ENSMUSG00000074634	protein_coding	0.486337	-1.03997	0.0229123
Rsad2	ENSMUSG00000020641	protein_coding	0.485909	-1.04124	0.0141714
Emcn	ENSMUSG00000054690	protein_coding	0.484928	-1.04416	0.00852028
Gstm2	ENSMUSG00000040562	protein_coding	0.484876	-1.04431	0.00708233
Selo	ENSMUSG00000035757	protein_coding	0.48462	-1.04508	0.012491
Nphs2	ENSMUSG00000026602	protein_coding	0.484607	-1.04511	0.010752
Gsn	ENSMUSG00000026879	protein_coding	0.484449	-1.04558	0.00661945
Mfsd9	ENSMUSG00000041945	protein_coding	0.484343	-1.0459	0.0103756
Rufy3	ENSMUSG00000029291	protein_coding	0.484119	-1.04657	0.0137709
Etv5	ENSMUSG00000013089	protein_coding	0.483931	-1.04713	0.0121234
Prkd1	ENSMUSG00000002688	protein_coding	0.483571	-1.0482	0.0308166
Dbp	ENSMUSG00000059824	protein_coding	0.483381	-1.04877	0.0091988
Pla1a	ENSMUSG00000002847	protein_coding	0.48327	-1.0491	0.0113379
[truncated: 964 more rows]

## Sheet: Supplemental table 4
Supplemental Table 4. Differentially expressed genes when comparing SO and 8D
Gene	Gene_id	Biotype	Fold Change	Log2 Fold Change	p-value
Il1f6	ENSMUSG00000026984	protein_coding	974.37	9.92833	2.56161e-47
Arhgap36	ENSMUSG00000036198	protein_coding	525.511	9.03758	4.90968e-34
Mmp7	ENSMUSG00000018623	protein_coding	518.794	9.01902	1.54213e-38
Sprr2f	ENSMUSG00000050635	protein_coding	497.444	8.95839	3.1593e-47
Havcr1	ENSMUSG00000040405	protein_coding	396.591	8.63151	1.83699e-72
Vgf	ENSMUSG00000037428	protein_coding	327.81	8.35671	5.54572e-32
Clca4	ENSMUSG00000037033	protein_coding	176.127	7.46047	2.0731e-18
Spaca7	ENSMUSG00000010435	protein_coding	156.485	7.28988	2.51364e-12
Cxcl2	ENSMUSG00000058427	protein_coding	154.286	7.26946	3.82042e-25
Cxcl17	ENSMUSG00000060188	protein_coding	141.176	7.14136	3.54206e-15
Xirp2	ENSMUSG00000027022	protein_coding	137.167	7.09979	5.24696e-07
Areg	ENSMUSG00000029378	protein_coding	137.037	7.09842	2.94858e-10
Defb36	ENSMUSG00000044863	protein_coding	122.319	6.9345	1.62932e-14
Ubd	ENSMUSG00000035186	protein_coding	115.244	6.84855	2.00707e-40
Krt20	ENSMUSG00000035775	protein_coding	107.316	6.74572	1.80036e-41
D630011A20Rik	ENSMUSG00000097421	protein_coding	106.933	6.74057	3.15149e-15
Timp1	ENSMUSG00000001131	protein_coding	98.6528	6.62429	3.81468e-44
Vcam1	ENSMUSG00000027962	protein_coding	97.2352	6.60341	2.02695e-49
Stra6	ENSMUSG00000032327	protein_coding	95.8659	6.58295	2.40147e-39
Serpina10	ENSMUSG00000061947	protein_coding	95.0175	6.57012	1.33511e-47
Fbn2	ENSMUSG00000024598	protein_coding	79.4	6.31107	3.47873e-13
Nkain2	ENSMUSG00000069670	protein_coding	78.3333	6.29155	0.00237596
Aoc1	ENSMUSG00000029811	protein_coding	77.02	6.26716	2.95556e-46
Fcrls	ENSMUSG00000015852	protein_coding	74.8041	6.22504	2.00645e-31
Cd44	ENSMUSG00000005087	protein_coding	74.6732	6.22252	4.48582e-41
Kcnh8	ENSMUSG00000035580	protein_coding	72.8333	6.18653	2.73572e-06
Pla2g2e	ENSMUSG00000028751	protein_coding	66.3333	6.05166	1.83555e-06
Ear2	ENSMUSG00000072596	protein_coding	65.5374	6.03425	4.56774e-18
Gm15199	ENSMUSG00000086428	antisense	64.8889	6.0199	0.00103392
Il1rn	ENSMUSG00000026981	protein_coding	64.8314	6.01862	4.8974e-29
Lcn2	ENSMUSG00000026822	protein_coding	61.8458	5.9506	3.1912e-43
Iapp	ENSMUSG00000041681	protein_coding	61.1429	5.93411	0.00202899
Ccl7	ENSMUSG00000035373	protein_coding	60.1569	5.91066	3.56763e-15
Krt17	ENSMUSG00000035557	protein_coding	59.9667	5.90609	1.10029e-10
Ccl2	ENSMUSG00000035385	protein_coding	57.7118	5.85079	6.62983e-27
Sprr2g	ENSMUSG00000046203	protein_coding	57.5039	5.84559	1.02492e-24
Sult4a1	ENSMUSG00000018865	protein_coding	56.1333	5.81079	1.87586e-15
Ccdc33	ENSMUSG00000037716	protein_coding	54.75	5.77479	5.37012e-05
Col17a1	ENSMUSG00000025064	protein_coding	53.9365	5.75319	7.69395e-12
Serpinb9b	ENSMUSG00000021403	protein_coding	50.8889	5.66928	0.000333255
Sox9	ENSMUSG00000000567	protein_coding	50.3954	5.65522	8.55475e-34
Slco5a1	ENSMUSG00000025938	protein_coding	47.5556	5.57154	0.000214738
Clec4n	ENSMUSG00000023349	protein_coding	44.7426	5.48358	5.01644e-12
Ccl17	ENSMUSG00000031780	protein_coding	43.8912	5.45586	3.63614e-13
Mmp24	ENSMUSG00000027612	protein_coding	43.7949	5.45269	0.00109469
Tmem145	ENSMUSG00000043843	protein_coding	41.4545	5.37346	8.34057e-07
Spp1	ENSMUSG00000029304	protein_coding	41.1418	5.36253	4.86197e-38
Gpr123	ENSMUSG00000025475	protein_coding	40.8571	5.35252	2.47827e-19
Aldh1a2	ENSMUSG00000013584	protein_coding	38.3669	5.26179	2.30272e-29
Prss22	ENSMUSG00000045027	protein_coding	36.899	5.20551	1.78083e-15
Cxcl1	ENSMUSG00000029380	protein_coding	36.7908	5.20127	1.01079e-26
Serpine1	ENSMUSG00000037411	protein_coding	36.6674	5.19643	1.84814e-29
Prss27	ENSMUSG00000050762	protein_coding	36.3333	5.18322	6.76805e-08
Cd200r1	ENSMUSG00000022667	protein_coding	35.6061	5.15405	1.62907e-06
Foxj1	ENSMUSG00000034227	protein_coding	35.513	5.15027	2.11569e-25
Gm22	ENSMUSG00000043903	protein_coding	34.8706	5.12394	6.5478e-11
Thy1	ENSMUSG00000032011	protein_coding	33.6532	5.07267	8.86587e-29
Gm10352	ENSMUSG00000091987	protein_coding	33.2456	5.05509	1.22563e-24
Bcl2a1b	ENSMUSG00000089929	protein_coding	32.8902	5.03959	7.53358e-20
Mfi2	ENSMUSG00000022780	protein_coding	32.716	5.03193	4.69699e-11
Ltbp2	ENSMUSG00000002020	protein_coding	31.771	4.98964	2.79875e-22
Mgp	ENSMUSG00000030218	protein_coding	30.9775	4.95315	2.41623e-33
Ccl8	ENSMUSG00000009185	protein_coding	30.9758	4.95307	9.27905e-17
Rbmy	ENSMUSG00000094658	protein_coding	30.8235	4.94596	2.43467e-16
Lif	ENSMUSG00000034394	protein_coding	29.7163	4.89318	5.44975e-25
Unc5cl	ENSMUSG00000043592	protein_coding	29.5152	4.88338	0.000464994
Lgi2	ENSMUSG00000039252	protein_coding	29.4431	4.87986	8.46732e-09
Trem2	ENSMUSG00000023992	protein_coding	29.3026	4.87296	2.27816e-15
Rgs16	ENSMUSG00000026475	protein_coding	29.0791	4.86191	3.83433e-16
Ms4a6d	ENSMUSG00000024679	protein_coding	28.5242	4.83412	1.31619e-11
C3	ENSMUSG00000024164	protein_coding	28.175	4.81634	3.81222e-32
Ms4a7	ENSMUSG00000024672	protein_coding	27.806	4.79732	1.92145e-17
Socs3	ENSMUSG00000053113	protein_coding	27.5436	4.78365	1.45939e-30
Gm3376	ENSMUSG00000096520	protein_coding	27.2373	4.76751	5.99686e-17
Tubb3	ENSMUSG00000062380	protein_coding	27.0278	4.75637	1.00125e-06
Igkv6-15	ENSMUSG00000094797	IG_LV_gene	26.3	4.71699	0.000358047
Sox11	ENSMUSG00000063632	protein_coding	25.4458	4.66935	1.09476e-07
Serpina3g	ENSMUSG00000041481	protein_coding	25.3716	4.66514	1.26338e-23
Tnfrsf9	ENSMUSG00000028965	protein_coding	25.3556	4.66423	7.19727e-07
Ctss	ENSMUSG00000038642	protein_coding	25.1587	4.65299	7.54538e-28
Gm21708	ENSMUSG00000095948	protein_coding	25.1435	4.65212	1.63119e-21
Lyz1	ENSMUSG00000069515	protein_coding	24.4442	4.61142	2.36324e-27
Nkd2	ENSMUSG00000021567	protein_coding	24.2029	4.59711	5.21152e-18
S100a3	ENSMUSG00000001021	protein_coding	24.1905	4.59637	0.00125734
Mucl1	ENSMUSG00000060311	protein_coding	24.127	4.59258	0.00989505
Sftpd	ENSMUSG00000021795	protein_coding	23.7143	4.56768	0.000119875
Gbx2	ENSMUSG00000034486	protein_coding	23.5088	4.55513	0.00655225
Aif1	ENSMUSG00000024397	protein_coding	23.4309	4.55034	6.69031e-21
Lyz2	ENSMUSG00000069516	protein_coding	23.021	4.52488	9.81244e-29
Bcl2a1a	ENSMUSG00000093809	protein_coding	22.9619	4.52117	8.68227e-18
Bcl2a1d	ENSMUSG00000096581	protein_coding	22.7988	4.51088	5.85033e-20
1700110K17Rik	ENSMUSG00000087047	processed_transcript	22.75	4.50779	0.000254201
Cxcl5	ENSMUSG00000029371	protein_coding	22.6876	4.50383	1.43172e-13
Grem1	ENSMUSG00000074934	protein_coding	22.4444	4.48829	0.00226923
Ivl	ENSMUSG00000049128	protein_coding	22.3353	4.48125	1.58112e-17
Smpdl3b	ENSMUSG00000028885	protein_coding	22.1976	4.47233	1.58502e-18
Cldn14	ENSMUSG00000047109	protein_coding	22.1839	4.47144	3.82261e-09
Egr2	ENSMUSG00000037868	protein_coding	21.7571	4.44341	9.03959e-17
Inhba	ENSMUSG00000041324	protein_coding	21.7255	4.44132	0.0258873
Fcgr1	ENSMUSG00000015947	protein_coding	21.4758	4.42464	5.14611e-19
Spink12	ENSMUSG00000061144	protein_coding	20.9969	4.3921	1.7887e-08
Tnfsf8	ENSMUSG00000028362	protein_coding	20.7943	4.37812	0.000289796
Ccr2	ENSMUSG00000049103	protein_coding	20.6723	4.36963	1.56048e-24
Gm4926	ENSMUSG00000086909	lincRNA	20.6667	4.36923	5.63216e-05
Clca1	ENSMUSG00000056025	protein_coding	20.5545	4.36138	7.15881e-19
Gxylt2	ENSMUSG00000030074	protein_coding	20.3492	4.3469	7.63017e-07
H2-DMb2	ENSMUSG00000037548	protein_coding	20.2817	4.34211	2.25057e-23
Ccl12	ENSMUSG00000035352	protein_coding	19.7054	4.30052	3.45201e-09
Col1a1	ENSMUSG00000001506	protein_coding	19.5104	4.28618	4.23996e-26
Cd14	ENSMUSG00000051439	protein_coding	19.4088	4.27864	4.45743e-25
Mmp3	ENSMUSG00000043613	protein_coding	19.3939	4.27753	2.50704e-07
Cp	ENSMUSG00000003617	protein_coding	19.3142	4.27159	1.59829e-26
Serpina3i	ENSMUSG00000079014	protein_coding	19.3125	4.27146	6.59496e-05
Dio2	ENSMUSG00000007682	protein_coding	19.1257	4.25744	1.61338e-13
C1qa	ENSMUSG00000036887	protein_coding	19.041	4.25103	1.29095e-25
Glipr2	ENSMUSG00000028480	protein_coding	18.9011	4.2404	9.34954e-21
Msr1	ENSMUSG00000025044	protein_coding	18.8593	4.2372	9.01036e-15
Ccl5	ENSMUSG00000035042	protein_coding	18.8356	4.23539	1.49516e-16
Mmp12	ENSMUSG00000049723	protein_coding	18.7865	4.23162	2.10347e-15
Fgg	ENSMUSG00000033860	protein_coding	18.7209	4.22658	1.22435e-25
Tmem59l	ENSMUSG00000035964	protein_coding	18.6061	4.2177	0.000545428
Gm21677	ENSMUSG00000093918	protein_coding	18.5986	4.21712	1.16196e-15
Ccl20	ENSMUSG00000026166	protein_coding	18.4946	4.20903	2.45989e-07
Clec4a3	ENSMUSG00000043832	protein_coding	18.356	4.19818	3.93116e-09
Krt14	ENSMUSG00000045545	protein_coding	18.2959	4.19345	1.942e-15
Mpeg1	ENSMUSG00000046805	protein_coding	18.2738	4.19171	3.35751e-24
Runx1	ENSMUSG00000022952	protein_coding	18.1999	4.18586	1.06227e-18
Tmsb10	ENSMUSG00000079523	protein_coding	18.1779	4.18412	8.57382e-26
Madcam1	ENSMUSG00000020310	protein_coding	18.0813	4.17643	0.00157767
Dcstamp	ENSMUSG00000022303	protein_coding	18.0702	4.17554	0.00594996
Fn1	ENSMUSG00000026193	protein_coding	18.0673	4.17531	1.45828e-24
C1qc	ENSMUSG00000036896	protein_coding	17.9563	4.16641	1.86887e-24
Ly86	ENSMUSG00000021423	protein_coding	17.9181	4.16335	1.37306e-16
C1qb	ENSMUSG00000036905	protein_coding	17.6449	4.14118	1.6842e-24
Col3a1	ENSMUSG00000026043	protein_coding	17.5454	4.13302	2.05135e-25
Krt6a	ENSMUSG00000058354	protein_coding	17.3939	4.12051	0.00779718
Col8a1	ENSMUSG00000068196	protein_coding	17.339	4.11595	8.69941e-19
Jsrp1	ENSMUSG00000020216	protein_coding	17.3333	4.11548	0.00806188
Krt16	ENSMUSG00000053797	protein_coding	17.3333	4.11548	0.00808741
Mrc1	ENSMUSG00000026712	protein_coding	17.07	4.09339	2.97474e-18
Gabrp	ENSMUSG00000020159	protein_coding	16.9483	4.08307	9.92232e-09
Ccl6	ENSMUSG00000018927	protein_coding	16.9397	4.08233	1.67451e-18
Adam8	ENSMUSG00000025473	protein_coding	16.9105	4.07985	1.2024e-14
Hspb1	ENSMUSG00000004951	protein_coding	16.8136	4.07155	1.63417e-24
Folr4	ENSMUSG00000031933	protein_coding	16.8095	4.07121	0.0256518
Btbd17	ENSMUSG00000000202	protein_coding	16.7006	4.06183	0.000138379
Igha	ENSMUSG00000095079	IG_C_gene	16.6467	4.05716	6.92265e-23
Ccl22	ENSMUSG00000031779	protein_coding	16.601	4.0532	8.97534e-08
5031425F14Rik	ENSMUSG00000085129	lincRNA	16.5556	4.04924	0.017583
Casp4	ENSMUSG00000033538	protein_coding	16.4259	4.0379	3.17146e-18
Mfap4	ENSMUSG00000042436	protein_coding	16.396	4.03528	3.34858e-13
Anxa3	ENSMUSG00000029484	protein_coding	16.2303	4.02062	3.84981e-22
Cd74	ENSMUSG00000024610	protein_coding	16.0051	4.00046	3.27506e-24
Gpr176	ENSMUSG00000040133	protein_coding	15.7596	3.97816	2.10245e-07
Itgam	ENSMUSG00000030786	protein_coding	15.4573	3.95022	1.00057e-15
Islr2	ENSMUSG00000051243	protein_coding	15.4554	3.95004	5.68321e-13
H2-Eb1	ENSMUSG00000060586	protein_coding	15.3959	3.94447	1.68263e-23
Slc34a2	ENSMUSG00000029188	protein_coding	15.309	3.93631	3.3337e-21
H2-Ab1	ENSMUSG00000073421	protein_coding	15.0258	3.90937	3.40035e-23
Gc	ENSMUSG00000035540	protein_coding	15.0052	3.90739	6.34796e-22
Ccr1	ENSMUSG00000025804	protein_coding	14.9793	3.9049	5.32853e-09
Sh2d1a	ENSMUSG00000005696	protein_coding	14.7407	3.88174	0.0199356
Acsbg1	ENSMUSG00000032281	protein_coding	14.7387	3.88154	2.12698e-09
Igkv8-30	ENSMUSG00000076577	IG_LV_gene	14.7048	3.87821	0.0280109
Dpysl3	ENSMUSG00000024501	protein_coding	14.5709	3.86502	5.7047e-21
Cxcl10	ENSMUSG00000034855	protein_coding	14.4616	3.85416	9.72454e-20
Fcer1g	ENSMUSG00000058715	protein_coding	14.4373	3.85173	2.12456e-19
Batf	ENSMUSG00000034266	protein_coding	14.3944	3.84743	2.9935e-06
Wbscr17	ENSMUSG00000034040	protein_coding	14.3448	3.84246	7.34509e-05
Tmsb4x	ENSMUSG00000049775	protein_coding	14.2963	3.83757	9.84928e-23
C3ar1	ENSMUSG00000040552	protein_coding	14.2867	3.8366	1.26608e-13
Lox	ENSMUSG00000024529	protein_coding	14.2422	3.8321	1.5224e-17
Inhbb	ENSMUSG00000037035	protein_coding	14.1825	3.82604	1.66829e-17
Cd52	ENSMUSG00000000682	protein_coding	14.18	3.82579	1.09656e-19
Pdcd1	ENSMUSG00000026285	protein_coding	14.1053	3.81816	0.0172663
Akr1b8	ENSMUSG00000029762	protein_coding	14.1051	3.81815	2.21024e-18
Pou1f1	ENSMUSG00000004842	protein_coding	14.0202	3.80944	0.00252699
Clec7a	ENSMUSG00000079293	polymorphic_pseudogene	13.9557	3.80278	3.56323e-15
AA467197	ENSMUSG00000033213	protein_coding	13.9394	3.8011	5.07392e-05
Rbp1	ENSMUSG00000046402	protein_coding	13.9263	3.79974	1.38631e-19
Wnt7a	ENSMUSG00000030093	protein_coding	13.9211	3.79921	5.09443e-05
Gm14005	ENSMUSG00000074813	processed_transcript	13.8531	3.79214	0.00136409
Cx3cr1	ENSMUSG00000052336	protein_coding	13.8187	3.78855	6.22192e-19
Lst1	ENSMUSG00000073412	protein_coding	13.7918	3.78574	3.30185e-11
Fcgr4	ENSMUSG00000059089	protein_coding	13.7115	3.77732	1.96738e-13
Gm6482	ENSMUSG00000092142	protein_coding	13.6546	3.77132	0.000149137
Crlf1	ENSMUSG00000007888	protein_coding	13.6064	3.76621	4.04791e-16
Psors1c2	ENSMUSG00000024409	protein_coding	13.5897	3.76445	0.00390436
H2-Aa	ENSMUSG00000036594	protein_coding	13.5286	3.75794	1.04811e-21
Gm7945	ENSMUSG00000091131	protein_coding	13.4933	3.75417	0.0324188
Tlr2	ENSMUSG00000027995	protein_coding	13.4914	3.75396	3.91532e-17
Raet1e	ENSMUSG00000053219	protein_coding	13.4422	3.74869	0.00205735
Slitrk4	ENSMUSG00000046699	protein_coding	13.3963	3.74377	3.46457e-06
Casp12	ENSMUSG00000025887	protein_coding	13.3736	3.74132	9.65241e-12
Gm4070	ENSMUSG00000078606	protein_coding	13.2951	3.73282	1.18617e-20
Traf1	ENSMUSG00000026875	protein_coding	13.2583	3.72883	9.21168e-17
Gvin1	ENSMUSG00000045868	protein_coding	13.2115	3.72373	1.33377e-20
Amer2	ENSMUSG00000021986	protein_coding	13.1852	3.72085	0.00991517
Gm7233	ENSMUSG00000094151	protein_coding	13.078	3.70907	0.004179
P2ry12	ENSMUSG00000036353	protein_coding	13.0051	3.70101	0.00134766
Cav3	ENSMUSG00000062694	protein_coding	12.9641	3.69645	4.02329e-05
Dcdc2a	ENSMUSG00000035910	protein_coding	12.903	3.68964	2.12751e-20
Col15a1	ENSMUSG00000028339	protein_coding	12.9029	3.68962	6.17644e-20
Fam179a	ENSMUSG00000045761	protein_coding	12.902	3.68952	0.00687346
Siglec1	ENSMUSG00000027322	protein_coding	12.874	3.68639	8.2366e-08
Basp1	ENSMUSG00000045763	protein_coding	12.8489	3.68357	2.56126e-13
Marcksl1	ENSMUSG00000047945	protein_coding	12.8232	3.68068	7.80501e-21
Gm8024	ENSMUSG00000095318	protein_coding	12.8133	3.67957	9.88441e-05
Wisp2	ENSMUSG00000027656	protein_coding	12.6926	3.66592	0.00236034
Mmp14	ENSMUSG00000000957	protein_coding	12.6715	3.66351	4.3042e-19
Ifi205	ENSMUSG00000054203	protein_coding	12.666	3.66288	2.19389e-16
Mybpc2	ENSMUSG00000038670	protein_coding	12.6355	3.65941	5.28057e-09
Htr7	ENSMUSG00000024798	protein_coding	12.625	3.65821	0.0396319
Panx1	ENSMUSG00000031934	protein_coding	12.589	3.65409	1.37929e-12
Clu	ENSMUSG00000022037	protein_coding	12.5821	3.6533	4.54422e-21
Trim71	ENSMUSG00000079259	protein_coding	12.5714	3.65208	0.00864942
Adamts4	ENSMUSG00000006403	protein_coding	12.5572	3.65044	2.33006e-10
Rab44	ENSMUSG00000064147	protein_coding	12.3529	3.62678	0.00912079
Relb	ENSMUSG00000002983	protein_coding	12.314	3.62223	2.78225e-18
Gpr34	ENSMUSG00000040229	protein_coding	12.3065	3.62134	1.86544e-06
6030408B16Rik	ENSMUSG00000075408	protein_coding	12.2798	3.61822	0.00141074
Pilrb1	ENSMUSG00000066684	protein_coding	12.2194	3.6111	0.000889561
Col1a2	ENSMUSG00000029661	protein_coding	12.1679	3.605	7.14559e-20
Gm7951	ENSMUSG00000095490	protein_coding	12.156	3.6036	0.000159533
Gm8104	ENSMUSG00000096446	protein_coding	12.0741	3.59384	0.015221
Apoe	ENSMUSG00000002985	protein_coding	11.991	3.58387	2.48866e-20
Mnda	ENSMUSG00000026536	protein_coding	11.9907	3.58385	7.53227e-18
Thbs2	ENSMUSG00000023885	protein_coding	11.9738	3.58181	2.89496e-16
Aard	ENSMUSG00000068522	protein_coding	11.938	3.57749	0.00165161
Fblim1	ENSMUSG00000006219	protein_coding	11.9367	3.57733	3.81539e-18
Tgtp1	ENSMUSG00000078922	protein_coding	11.9206	3.57539	7.51414e-19
Fcgr3	ENSMUSG00000059498	protein_coding	11.8434	3.56601	1.62526e-16
Clec4a1	ENSMUSG00000049037	protein_coding	11.8274	3.56406	5.04137e-09
Osmr	ENSMUSG00000022146	protein_coding	11.8261	3.56391	4.76518e-18
Atf3	ENSMUSG00000026628	protein_coding	11.791	3.55961	1.90802e-14
Pf4	ENSMUSG00000029373	protein_coding	11.7573	3.55548	3.43019e-09
Cmtm3	ENSMUSG00000031875	protein_coding	11.7345	3.55268	9.705e-18
Clec12a	ENSMUSG00000053063	protein_coding	11.7325	3.55243	2.60342e-12
AF251705	ENSMUSG00000044811	protein_coding	11.6725	3.54505	1.52647e-11
Emr1	ENSMUSG00000004730	protein_coding	11.671	3.54486	3.73275e-13
Klra13-ps	ENSMUSG00000030178	pseudogene	11.5385	3.52838	0.00281507
Uhrf1	ENSMUSG00000001228	protein_coding	11.5285	3.52714	4.93581e-16
Sorcs1	ENSMUSG00000043531	protein_coding	11.5071	3.52446	1.38308e-06
Dock10	ENSMUSG00000038608	protein_coding	11.4733	3.52021	5.31839e-14
Tnip3	ENSMUSG00000044162	protein_coding	11.4286	3.51457	0.000672941
Tmem173	ENSMUSG00000024349	protein_coding	11.4202	3.51351	5.01269e-16
Tnfrsf1b	ENSMUSG00000028599	protein_coding	11.4044	3.51152	2.02957e-15
Tyrobp	ENSMUSG00000030579	protein_coding	11.3815	3.50861	8.74474e-16
Actg2	ENSMUSG00000059430	protein_coding	11.2968	3.49784	0.000112589
Pglyrp2	ENSMUSG00000079563	protein_coding	11.2611	3.49328	6.68218e-05
RP24-113D21.1	ENSMUSG00000098495	lincRNA	11.242	3.49083	5.26551e-05
Tlr8	ENSMUSG00000040522	protein_coding	11.1111	3.47393	0.0213326
Cd276	ENSMUSG00000035914	protein_coding	11.1097	3.47374	2.49835e-10
Wisp1	ENSMUSG00000005124	protein_coding	11.1047	3.47309	6.3737e-12
Slc25a24	ENSMUSG00000040322	protein_coding	11.0746	3.46918	8.00745e-16
Gpr65	ENSMUSG00000021886	protein_coding	11.0109	3.46086	7.46817e-08
Serpina3h	ENSMUSG00000041449	pseudogene	10.9867	3.45768	0.027883
Sfn	ENSMUSG00000047281	protein_coding	10.962	3.45444	9.9615e-19
Col6a3	ENSMUSG00000048126	protein_coding	10.9425	3.45187	1.76143e-17
H2-DMa	ENSMUSG00000037649	protein_coding	10.8624	3.44127	6.42284e-17
Mrc2	ENSMUSG00000020695	protein_coding	10.8547	3.44024	4.14531e-18
Stx11	ENSMUSG00000039232	protein_coding	10.8255	3.43636	6.56776e-10
Cebpd	ENSMUSG00000071637	pseudogene	10.7763	3.42978	7.525e-18
Lilrb4	ENSMUSG00000062593	protein_coding	10.7678	3.42866	3.15993e-12
Ms4a6b	ENSMUSG00000024677	protein_coding	10.7202	3.42225	3.33721e-10
Tgtp2	ENSMUSG00000078921	protein_coding	10.6823	3.41715	2.98501e-17
Sprr1a	ENSMUSG00000050359	protein_coding	10.6705	3.41555	7.06373e-18
Ms4a4c	ENSMUSG00000024675	protein_coding	10.6188	3.40855	1.34587e-05
Ltb	ENSMUSG00000024399	protein_coding	10.586	3.40408	1.61835e-12
Tagln	ENSMUSG00000032085	protein_coding	10.5513	3.39935	5.26195e-18
Gal3st2	ENSMUSG00000094651	protein_coding	10.5306	3.39652	0.0239632
Thbs4	ENSMUSG00000021702	protein_coding	10.5138	3.39421	4.66669e-06
Zbp1	ENSMUSG00000027514	protein_coding	10.4742	3.38877	5.03554e-11
Gm21884	ENSMUSG00000095649	pseudogene	10.4409	3.38417	2.03751e-13
Gm1673	ENSMUSG00000070858	protein_coding	10.4388	3.38389	3.99496e-05
Hk3	ENSMUSG00000025877	protein_coding	10.4298	3.38264	1.3817e-05
Ttc9	ENSMUSG00000042734	protein_coding	10.3584	3.37273	5.34363e-05
Tph1	ENSMUSG00000040046	protein_coding	10.3492	3.37145	0.0376066
Plekhs1	ENSMUSG00000035818	protein_coding	10.3333	3.36923	0.00049899
Klf6	ENSMUSG00000000078	protein_coding	10.3272	3.36837	1.0739e-17
Marcks	ENSMUSG00000069662	protein_coding	10.3154	3.36672	1.06324e-17
E2f8	ENSMUSG00000046179	protein_coding	10.3152	3.36671	4.1024e-06
Klrk1	ENSMUSG00000030149	protein_coding	10.2851	3.36248	2.78812e-09
Dnm3os	ENSMUSG00000078190	antisense	10.2743	3.36097	3.10954e-11
Adamts1	ENSMUSG00000022893	protein_coding	10.2587	3.35877	5.34152e-18
Igj	ENSMUSG00000067149	protein_coding	10.2568	3.3585	4.43704e-14
Pld4	ENSMUSG00000052160	protein_coding	10.2562	3.35842	1.28946e-15
Col11a1	ENSMUSG00000027966	protein_coding	10.254	3.35811	0.000971437
Ccr7	ENSMUSG00000037944	protein_coding	10.243	3.35657	5.23478e-05
Hk2	ENSMUSG00000000628	protein_coding	10.2342	3.35533	1.22568e-11
Gbp3	ENSMUSG00000028268	protein_coding	10.184	3.34824	6.35818e-15
C5ar1	ENSMUSG00000049130	protein_coding	10.1449	3.34269	3.686e-09
Cd53	ENSMUSG00000040747	protein_coding	10.1418	3.34225	7.32697e-15
Slfn2	ENSMUSG00000072620	protein_coding	10.102	3.33657	9.81641e-16
Col12a1	ENSMUSG00000032332	protein_coding	10.0871	3.33444	2.76137e-15
Slfn1	ENSMUSG00000078763	protein_coding	10.0709	3.33212	5.45857e-05
Cxcl16	ENSMUSG00000018920	protein_coding	10.0689	3.33184	1.11018e-17
AI607873	ENSMUSG00000073490	protein_coding	10.067	3.33157	1.92344e-12
Nfkbiz	ENSMUSG00000035356	protein_coding	10.0134	3.32386	1.07738e-16
AI115009	ENSMUSG00000097745	lincRNA	10.0117	3.32361	0.0236198
Osm	ENSMUSG00000058755	protein_coding	9.9845	3.31969	0.0329077
Cd40	ENSMUSG00000017652	protein_coding	9.98287	3.31945	9.58858e-11
Adamts2	ENSMUSG00000036545	protein_coding	9.98182	3.3193	1.09601e-13
Cd3g	ENSMUSG00000002033	protein_coding	9.97955	3.31897	0.000322571
Alox5ap	ENSMUSG00000060063	protein_coding	9.97507	3.31833	4.68625e-13
AI662270	ENSMUSG00000087107	lincRNA	9.94139	3.31345	5.77552e-09
Cyp4f18	ENSMUSG00000003484	protein_coding	9.91045	3.30895	4.86226e-06
Fgl2	ENSMUSG00000039899	protein_coding	9.88328	3.30499	1.30762e-11
Rasl10a	ENSMUSG00000034209	protein_coding	9.87952	3.30444	4.09647e-06
C1qtnf6	ENSMUSG00000022440	protein_coding	9.83129	3.29738	3.30155e-14
Slc15a3	ENSMUSG00000024737	protein_coding	9.82983	3.29717	4.82084e-11
Klra7	ENSMUSG00000067599	protein_coding	9.81699	3.29528	0.00230839
H2-DMb1	ENSMUSG00000079547	protein_coding	9.79395	3.29189	2.96373e-16
Igkv1-110	ENSMUSG00000093861	IG_LV_gene	9.75322	3.28588	0.000310117
Pirb	ENSMUSG00000058818	protein_coding	9.70315	3.27845	6.38498e-13
Itgax	ENSMUSG00000030789	protein_coding	9.70186	3.27826	1.1111e-11
Snx20	ENSMUSG00000031662	protein_coding	9.70162	3.27823	2.79949e-07
Krt19	ENSMUSG00000020911	protein_coding	9.70161	3.27822	3.17366e-16
Lpcat2	ENSMUSG00000033192	protein_coding	9.69275	3.27691	1.43788e-06
Krt4	ENSMUSG00000059668	protein_coding	9.68254	3.27539	0.00984213
Cfi	ENSMUSG00000058952	protein_coding	9.67665	3.27451	1.69746e-13
Ncf4	ENSMUSG00000071715	protein_coding	9.67476	3.27423	4.46747e-08
Tgfbi	ENSMUSG00000035493	protein_coding	9.66847	3.27329	3.23607e-16
Psmb8	ENSMUSG00000024338	protein_coding	9.66535	3.27282	1.96536e-15
Cd83	ENSMUSG00000015396	protein_coding	9.65455	3.27121	3.95621e-12
Retnla	ENSMUSG00000061100	protein_coding	9.62319	3.26651	7.24133e-05
Kel	ENSMUSG00000029866	protein_coding	9.58025	3.26006	0.00949755
Gm2832	ENSMUSG00000091110	protein_coding	9.57895	3.25987	0.0297407
Ccr5	ENSMUSG00000079227	protein_coding	9.5783	3.25977	2.2306e-11
Il1r2	ENSMUSG00000026073	protein_coding	9.55932	3.25691	0.0164546
Mgl2	ENSMUSG00000040950	protein_coding	9.55783	3.25668	1.44164e-14
A330074K22Rik	ENSMUSG00000097960	lincRNA	9.55556	3.25634	0.0346253
Tmprss6	ENSMUSG00000016942	protein_coding	9.50131	3.24813	0.000997652
Cygb	ENSMUSG00000020810	protein_coding	9.49039	3.24647	1.25243e-15
Tnf	ENSMUSG00000024401	protein_coding	9.48817	3.24613	0.000191767
Klra8	ENSMUSG00000089727	protein_coding	9.46667	3.24286	0.0219201
Gp49a	ENSMUSG00000089672	protein_coding	9.42577	3.23661	5.97804e-11
Anxa2	ENSMUSG00000032231	protein_coding	9.39378	3.23171	5.97491e-17
Lhx2	ENSMUSG00000000247	protein_coding	9.36937	3.22795	0.0294236
Coro1a	ENSMUSG00000030707	protein_coding	9.35412	3.2256	1.50334e-15
Ptprc	ENSMUSG00000026395	protein_coding	9.29535	3.21651	8.79173e-15
Ly9	ENSMUSG00000004707	protein_coding	9.29524	3.21649	0.000409539
Sparc	ENSMUSG00000018593	protein_coding	9.27362	3.21313	5.28099e-17
D17H6S56E-5	ENSMUSG00000091747	protein_coding	9.27327	3.21308	1.29975e-16
Col5a1	ENSMUSG00000026837	protein_coding	9.21064	3.2033	1.83458e-14
Sorcs2	ENSMUSG00000029093	protein_coding	9.20856	3.20297	5.46396e-07
BC147527	ENSMUSG00000094796	protein_coding	9.18203	3.19881	0.00111544
Tmem158	ENSMUSG00000054871	protein_coding	9.14949	3.19369	2.42067e-15
Cyth4	ENSMUSG00000018008	protein_coding	9.13363	3.19119	3.03056e-15
Ifi204	ENSMUSG00000073489	protein_coding	9.11715	3.18858	2.60056e-13
S100a6	ENSMUSG00000001025	protein_coding	9.10556	3.18675	1.65921e-16
Ctxn1	ENSMUSG00000048644	protein_coding	9.08997	3.18428	7.72884e-15
Cd7	ENSMUSG00000025163	protein_coding	9.04274	3.17676	0.00966154
Ptafr	ENSMUSG00000056529	protein_coding	9.04113	3.1765	3.5806e-08
Il1b	ENSMUSG00000027398	protein_coding	9.01381	3.17214	1.07345e-07
Cd4	ENSMUSG00000023274	protein_coding	9.01226	3.17189	2.5893e-05
Klrc2	ENSMUSG00000052736	protein_coding	9.0117	3.1718	9.73317e-05
Trbc1	ENSMUSG00000076490	IG_C_gene	9.00901	3.17137	1.03679e-06
Fam64a	ENSMUSG00000020808	protein_coding	8.99588	3.16927	5.23056e-06
Cpxm1	ENSMUSG00000027408	protein_coding	8.98886	3.16814	2.61507e-12
Gm3141	ENSMUSG00000090796	pseudogene	8.97378	3.16572	0.00438981
Hck	ENSMUSG00000003283	protein_coding	8.96419	3.16417	2.9705e-10
Fam26f	ENSMUSG00000046031	protein_coding	8.96089	3.16364	0.000413142
Creb5	ENSMUSG00000053007	protein_coding	8.94624	3.16128	0.000499581
P2ry10	ENSMUSG00000050921	protein_coding	8.93548	3.15955	4.13522e-08
Clcf1	ENSMUSG00000040663	protein_coding	8.9311	3.15884	2.38856e-15
Vav1	ENSMUSG00000034116	protein_coding	8.91643	3.15647	8.5948e-09
Sytl2	ENSMUSG00000030616	protein_coding	8.90797	3.1551	1.69796e-15
Scara3	ENSMUSG00000034463	protein_coding	8.90591	3.15476	1.02379e-07
Ccdc18	ENSMUSG00000056531	protein_coding	8.90476	3.15458	0.00130644
B230378P21Rik	ENSMUSG00000086763	antisense	8.90395	3.15445	0.00491654
Pdlim4	ENSMUSG00000020388	protein_coding	8.89199	3.15251	6.46786e-11
Gpc3	ENSMUSG00000055653	protein_coding	8.87475	3.14971	3.63211e-15
AB124611	ENSMUSG00000057191	protein_coding	8.87188	3.14924	5.43474e-08
Ighg2c	ENSMUSG00000076612	protein_coding	8.8692	3.1488	0.00159277
Cldn1	ENSMUSG00000022512	protein_coding	8.86328	3.14784	2.65832e-15
Serpina7	ENSMUSG00000031271	protein_coding	8.86111	3.14749	8.32934e-05
Fignl1	ENSMUSG00000035455	protein_coding	8.86003	3.14731	5.53511e-07
Il33	ENSMUSG00000024810	protein_coding	8.81277	3.1396	8.59507e-12
Relt	ENSMUSG00000008318	protein_coding	8.80821	3.13885	4.41173e-06
Treml2	ENSMUSG00000071068	protein_coding	8.80503	3.13833	0.00175092
Ppbp	ENSMUSG00000029372	protein_coding	8.7963	3.1369	6.90759e-06
Ptprn	ENSMUSG00000026204	protein_coding	8.79076	3.13599	3.00342e-05
Gbp2	ENSMUSG00000028270	protein_coding	8.78303	3.13472	8.18163e-14
Trbc2	ENSMUSG00000076498	IG_C_gene	8.77411	3.13325	4.68085e-07
Tnfrsf13b	ENSMUSG00000010142	protein_coding	8.77193	3.13289	3.65532e-06
Edn1	ENSMUSG00000021367	protein_coding	8.74808	3.12897	1.89709e-11
Cd226	ENSMUSG00000034028	protein_coding	8.73684	3.12711	0.0142068
1810011H11Rik	ENSMUSG00000041707	protein_coding	8.73462	3.12674	1.29534e-06
Cfp	ENSMUSG00000001128	protein_coding	8.71767	3.12394	6.47205e-13
Arid5a	ENSMUSG00000037447	protein_coding	8.66235	3.11476	4.59344e-12
Gdnf	ENSMUSG00000022144	protein_coding	8.64516	3.11189	0.0260159
Fbn1	ENSMUSG00000027204	protein_coding	8.63797	3.11069	1.25078e-13
Pilrb2	ENSMUSG00000066682	protein_coding	8.63043	3.10943	0.00018703
Ms4a4b	ENSMUSG00000056290	protein_coding	8.61507	3.10686	1.77684e-05
Gm8267	ENSMUSG00000091923	protein_coding	8.61395	3.10668	5.91364e-08
Ccdc109b	ENSMUSG00000027994	protein_coding	8.60523	3.10521	2.14091e-05
Ankrd1	ENSMUSG00000024803	protein_coding	8.60286	3.10482	2.98334e-10
Laptm5	ENSMUSG00000028581	protein_coding	8.57255	3.09973	7.58369e-16
Mx1	ENSMUSG00000000386	protein_coding	8.55534	3.09683	1.35661e-07
Themis2	ENSMUSG00000037731	protein_coding	8.55061	3.09603	2.2289e-10
Padi4	ENSMUSG00000025330	protein_coding	8.54762	3.09552	0.0365986
Mmp2	ENSMUSG00000031740	protein_coding	8.54361	3.09485	1.92333e-11
Trip13	ENSMUSG00000021569	protein_coding	8.51961	3.09079	0.000109653
Tlr13	ENSMUSG00000033777	protein_coding	8.51833	3.09057	1.77262e-06
Kcnk13	ENSMUSG00000045404	protein_coding	8.49799	3.08712	0.0130695
Cep85	ENSMUSG00000037443	protein_coding	8.49424	3.08648	4.84055e-16
Mki67	ENSMUSG00000031004	protein_coding	8.4918	3.08607	4.7251e-14
Cd300lb	ENSMUSG00000063193	protein_coding	8.4537	3.07958	0.000474833
Pmaip1	ENSMUSG00000024521	protein_coding	8.4391	3.07709	6.56914e-13
Il10ra	ENSMUSG00000032089	protein_coding	8.43787	3.07688	4.81896e-12
F2r	ENSMUSG00000048376	protein_coding	8.41949	3.07373	4.70433e-15
Kif1a	ENSMUSG00000014602	protein_coding	8.40986	3.07208	5.43116e-05
Gjb5	ENSMUSG00000042357	protein_coding	8.40133	3.07062	3.78438e-06
Fgb	ENSMUSG00000033831	protein_coding	8.39665	3.06981	1.21115e-13
Maff	ENSMUSG00000042622	protein_coding	8.38371	3.06759	1.15725e-12
Kdelr3	ENSMUSG00000010830	protein_coding	8.38227	3.06734	4.31324e-10
Dnmt3l	ENSMUSG00000000730	protein_coding	8.37559	3.06619	0.0095572
Clec4d	ENSMUSG00000030144	protein_coding	8.35556	3.06274	0.0384737
Ndc80	ENSMUSG00000024056	protein_coding	8.35474	3.06259	0.00012074
Dtl	ENSMUSG00000037474	protein_coding	8.34218	3.06042	1.45587e-06
Mfap5	ENSMUSG00000030116	protein_coding	8.32201	3.05693	0.000168745
Lrrc25	ENSMUSG00000049988	protein_coding	8.31147	3.0551	2.03409e-07
Peg10	ENSMUSG00000092035	protein_coding	8.31144	3.0551	1.24784e-06
Bpifc	ENSMUSG00000050108	protein_coding	8.29714	3.05261	7.52976e-05
Apol7c	ENSMUSG00000044309	protein_coding	8.29703	3.05259	0.000598324
Bst2	ENSMUSG00000046718	protein_coding	8.29117	3.05158	2.92566e-14
Lair1	ENSMUSG00000055541	protein_coding	8.29096	3.05154	4.07855e-07
Slamf9	ENSMUSG00000026548	protein_coding	8.28841	3.0511	1.38666e-12
Efemp2	ENSMUSG00000024909	protein_coding	8.28637	3.05074	7.35089e-14
Cd68	ENSMUSG00000018774	protein_coding	8.28175	3.04994	9.47672e-12
Sct	ENSMUSG00000038580	protein_coding	8.28011	3.04965	0.00157939
AI504432	ENSMUSG00000056145	lincRNA	8.27548	3.04884	5.32593e-07
Cdk1	ENSMUSG00000019942	protein_coding	8.26919	3.04775	3.2834e-11
Prkcb	ENSMUSG00000052889	protein_coding	8.26667	3.04731	8.98385e-07
2810442I21Rik	ENSMUSG00000087060	processed_transcript	8.23392	3.04158	0.00368624
Tnni2	ENSMUSG00000031097	protein_coding	8.23333	3.04148	0.00112099
Serpina3f	ENSMUSG00000066363	protein_coding	8.21569	3.03838	0.00367665
Isg15	ENSMUSG00000035692	protein_coding	8.2129	3.03789	6.69959e-12
Nfkbie	ENSMUSG00000023947	protein_coding	8.20544	3.03658	8.72203e-13
Gzma	ENSMUSG00000023132	protein_coding	8.17284	3.03084	0.0101587
Medag	ENSMUSG00000029659	protein_coding	8.14909	3.02664	2.10968e-05
Fam171b	ENSMUSG00000048388	protein_coding	8.10127	3.01815	0.0186939
Rtn4rl2	ENSMUSG00000050896	protein_coding	8.0823	3.01477	0.0207947
Tnfaip8l2	ENSMUSG00000013707	protein_coding	8.08148	3.01462	1.68838e-08
Lhfp	ENSMUSG00000048332	protein_coding	8.04209	3.00757	1.07599e-13
Nfkbid	ENSMUSG00000036931	protein_coding	7.98336	2.997	6.31148e-08
Clec4b1	ENSMUSG00000030147	protein_coding	7.96997	2.99457	0.000742923
Fstl1	ENSMUSG00000022816	protein_coding	7.95361	2.99161	1.32638e-14
Pla2g12b	ENSMUSG00000009646	protein_coding	7.93519	2.98826	0.00156804
Rgs4	ENSMUSG00000038530	protein_coding	7.92274	2.986	6.29324e-07
Klrc1	ENSMUSG00000030167	protein_coding	7.91919	2.98535	0.000810779
Arl4c	ENSMUSG00000049866	protein_coding	7.91518	2.98462	8.71273e-14
Rgs1	ENSMUSG00000026358	protein_coding	7.91398	2.9844	0.000152262
Krt5	ENSMUSG00000061527	protein_coding	7.89668	2.98125	5.3908e-12
Dscc1	ENSMUSG00000022422	protein_coding	7.88034	2.97826	0.00285839
Gpr171	ENSMUSG00000050075	protein_coding	7.84314	2.97143	0.0191157
Serpine2	ENSMUSG00000026249	protein_coding	7.84156	2.97114	1.182e-13
Fut1	ENSMUSG00000008461	protein_coding	7.83607	2.97013	0.000479046
Adam12	ENSMUSG00000054555	protein_coding	7.81438	2.96613	5.21451e-10
Col6a4	ENSMUSG00000032572	protein_coding	7.81387	2.96604	3.9258e-05
Cyp1b1	ENSMUSG00000024087	protein_coding	7.81115	2.96554	1.67649e-13
Ctnnd2	ENSMUSG00000022240	protein_coding	7.78632	2.96094	0.00147557
Cdca7	ENSMUSG00000055612	protein_coding	7.78395	2.9605	9.10303e-07
Fxyd5	ENSMUSG00000009687	protein_coding	7.77773	2.95935	4.77718e-13
Wfdc17	ENSMUSG00000069792	protein_coding	7.76482	2.95695	4.82035e-07
Ankrd6	ENSMUSG00000040183	protein_coding	7.74811	2.95384	1.12866e-11
Nckap1l	ENSMUSG00000022488	protein_coding	7.73599	2.95159	2.77139e-10
Cybb	ENSMUSG00000015340	protein_coding	7.71568	2.94779	3.02214e-11
Oas1g	ENSMUSG00000066861	protein_coding	7.71149	2.94701	3.06366e-09
Il21r	ENSMUSG00000030745	protein_coding	7.68867	2.94273	1.60941e-07
Serp2	ENSMUSG00000052584	protein_coding	7.6853	2.9421	0.000285434
Dock2	ENSMUSG00000020143	protein_coding	7.67016	2.93926	9.89186e-08
Oasl1	ENSMUSG00000041827	protein_coding	7.66877	2.939	5.05958e-09
Birc3	ENSMUSG00000032000	protein_coding	7.66109	2.93755	2.4699e-13
Igkv1-117	ENSMUSG00000094335	IG_LV_gene	7.65128	2.9357	0.002167
Vstm4	ENSMUSG00000050666	protein_coding	7.61525	2.92889	1.79545e-11
Apoc2	ENSMUSG00000002992	protein_coding	7.57143	2.92057	0.00127382
Ctsk	ENSMUSG00000028111	protein_coding	7.56946	2.92019	1.4097e-09
Stc2	ENSMUSG00000020303	protein_coding	7.56732	2.91978	2.54308e-11
Cfh	ENSMUSG00000026365	protein_coding	7.5654	2.91942	1.41831e-14
Pik3ap1	ENSMUSG00000025017	protein_coding	7.54987	2.91645	3.52519e-05
Flna	ENSMUSG00000031328	protein_coding	7.53491	2.91359	2.01649e-14
Nr4a3	ENSMUSG00000028341	protein_coding	7.51042	2.90889	0.00532736
Gm17124	ENSMUSG00000091140	protein_coding	7.5	2.90689	0.0318314
Nptx2	ENSMUSG00000059991	protein_coding	7.5	2.90689	0.0413573
S100a4	ENSMUSG00000001020	protein_coding	7.49396	2.90573	1.13965e-11
Ncf1	ENSMUSG00000015950	protein_coding	7.48549	2.9041	6.19153e-10
Capg	ENSMUSG00000056737	protein_coding	7.48544	2.90409	6.71557e-14
Kcnn4	ENSMUSG00000054342	protein_coding	7.48533	2.90407	3.12729e-06
Klra2	ENSMUSG00000030187	protein_coding	7.45387	2.89799	0.000121747
Plekho1	ENSMUSG00000015745	protein_coding	7.44978	2.8972	2.57509e-13
Gpr82	ENSMUSG00000047678	protein_coding	7.44928	2.8971	0.00962493
Dpep2	ENSMUSG00000053687	protein_coding	7.44859	2.89697	4.64543e-05
Aunip	ENSMUSG00000078521	protein_coding	7.43111	2.89358	0.00637852
Cysltr1	ENSMUSG00000052821	protein_coding	7.42359	2.89212	3.84911e-07
Tnfrsf12a	ENSMUSG00000023905	protein_coding	7.41672	2.89078	5.55773e-14
Cd48	ENSMUSG00000015355	protein_coding	7.41156	2.88978	2.61886e-06
1500009L16Rik	ENSMUSG00000087651	protein_coding	7.3981	2.88715	4.98061e-05
Myo1f	ENSMUSG00000024300	protein_coding	7.38858	2.8853	1.34688e-08
Rcn1	ENSMUSG00000005973	protein_coding	7.37676	2.88299	6.09753e-13
Ticrr	ENSMUSG00000046591	protein_coding	7.37255	2.88216	0.00848175
Plek	ENSMUSG00000020120	protein_coding	7.3724	2.88213	1.06039e-08
Exo1	ENSMUSG00000039748	protein_coding	7.36723	2.88112	0.00118565
Gbp5	ENSMUSG00000040264	protein_coding	7.35638	2.879	5.1712e-08
Gm13398	ENSMUSG00000087364	antisense	7.34405	2.87658	1.56552e-05
Cd6	ENSMUSG00000024670	protein_coding	7.32009	2.87186	0.00519068
Sla	ENSMUSG00000022372	protein_coding	7.29053	2.86602	8.65927e-08
C1s	ENSMUSG00000038521	protein_coding	7.27282	2.86252	1.3644e-12
Mdfi	ENSMUSG00000032717	protein_coding	7.26236	2.86044	1.75851e-06
Ticam2	ENSMUSG00000056130	protein_coding	7.26087	2.86014	0.0194929
Gm8126	ENSMUSG00000090634	protein_coding	7.25792	2.85956	1.06369e-06
1700049E17Rik1	ENSMUSG00000079271	protein_coding	7.25683	2.85934	0.0238231
5430435G22Rik	ENSMUSG00000052688	protein_coding	7.25356	2.85869	6.1571e-08
Sash3	ENSMUSG00000031101	protein_coding	7.24799	2.85758	2.57636e-07
Chrnb1	ENSMUSG00000041189	protein_coding	7.23165	2.85432	5.92103e-12
Pdlim7	ENSMUSG00000021493	protein_coding	7.23066	2.85413	9.0099e-13
Rgs10	ENSMUSG00000030844	protein_coding	7.21365	2.85073	1.828e-09
Psmb9	ENSMUSG00000096727	protein_coding	7.21311	2.85062	2.32029e-11
Oas1a	ENSMUSG00000052776	protein_coding	7.20595	2.84919	6.31772e-10
Vstm2b	ENSMUSG00000039257	protein_coding	7.20413	2.84883	0.00466483
H2-K1	ENSMUSG00000061232	protein_coding	7.18484	2.84496	4.77989e-14
Melk	ENSMUSG00000035683	protein_coding	7.17949	2.84388	2.43475e-05
Gpr153	ENSMUSG00000042804	protein_coding	7.14953	2.83785	2.87509e-10
Vtcn1	ENSMUSG00000051076	protein_coding	7.13988	2.8359	8.49794e-07
Mcm3	ENSMUSG00000041859	protein_coding	7.13886	2.83569	1.14612e-10
Slc2a6	ENSMUSG00000036067	protein_coding	7.13872	2.83566	1.56267e-06
Dclk1	ENSMUSG00000027797	protein_coding	7.13178	2.83426	3.23353e-05
Prr7	ENSMUSG00000034686	protein_coding	7.11111	2.83007	0.0092033
Fgr	ENSMUSG00000028874	protein_coding	7.0885	2.82548	2.59109e-08
A530040E14Rik	ENSMUSG00000072109	antisense	7.08108	2.82397	0.00660778
Pira2	ENSMUSG00000089942	protein_coding	7.03959	2.81549	4.81483e-06
Flnc	ENSMUSG00000068699	protein_coding	7.0386	2.81529	4.24396e-06
Fkbp10	ENSMUSG00000001555	protein_coding	7.02649	2.8128	6.06487e-11
Btk	ENSMUSG00000031264	protein_coding	7.02516	2.81253	0.000967337
Cd72	ENSMUSG00000028459	protein_coding	7.01854	2.81117	3.81568e-10
Psmb10	ENSMUSG00000031897	protein_coding	7.01831	2.81112	1.00259e-12
Cenph	ENSMUSG00000045273	protein_coding	7.01703	2.81086	0.000390689
Pdpn	ENSMUSG00000028583	protein_coding	6.99678	2.80669	2.40385e-11
Gpr64	ENSMUSG00000031298	protein_coding	6.99338	2.80599	4.04399e-06
Stat4	ENSMUSG00000062939	protein_coding	6.99187	2.80568	0.0290611
Arpc1b	ENSMUSG00000029622	protein_coding	6.98692	2.80466	1.88578e-13
F730043M19Rik	ENSMUSG00000052125	processed_transcript	6.98477	2.80421	0.000705705
Lsp1	ENSMUSG00000018819	protein_coding	6.98097	2.80343	8.41043e-12
Samd5	ENSMUSG00000060487	protein_coding	6.97717	2.80264	0.000694457
C1ra	ENSMUSG00000055172	protein_coding	6.94119	2.79518	2.754e-12
Sit1	ENSMUSG00000028460	protein_coding	6.93671	2.79425	0.0457913
Hn1	ENSMUSG00000020737	protein_coding	6.93414	2.79372	5.78458e-13
BC035044	ENSMUSG00000090164	protein_coding	6.92625	2.79208	0.0138041
Unc93b1	ENSMUSG00000036908	protein_coding	6.92229	2.79125	8.70764e-13
Arg2	ENSMUSG00000021125	protein_coding	6.91667	2.79008	1.30084e-10
Lck	ENSMUSG00000000409	protein_coding	6.89095	2.7847	5.71355e-07
Bub1	ENSMUSG00000027379	protein_coding	6.8875	2.78398	8.85263e-07
Cenpi	ENSMUSG00000031262	protein_coding	6.86726	2.77973	0.00146785
Rad51ap1	ENSMUSG00000030346	protein_coding	6.83938	2.77387	0.000129787
Fut2	ENSMUSG00000055978	protein_coding	6.83333	2.77259	0.000129666
Gpa33	ENSMUSG00000000544	protein_coding	6.82456	2.77074	0.014379
Gm13889	ENSMUSG00000087006	lincRNA	6.82252	2.7703	2.25579e-12
Nxnl2	ENSMUSG00000021396	protein_coding	6.81884	2.76953	0.000457048
S100a8	ENSMUSG00000056054	protein_coding	6.8134	2.76837	0.00119607
Card11	ENSMUSG00000036526	protein_coding	6.80702	2.76702	5.73818e-05
Epsti1	ENSMUSG00000022014	protein_coding	6.80017	2.76557	6.10492e-07
Itgb2	ENSMUSG00000000290	protein_coding	6.79391	2.76424	1.41946e-09
Gm21911	ENSMUSG00000095457	pseudogene	6.78967	2.76334	5.29755e-05
Cd2	ENSMUSG00000027863	protein_coding	6.78205	2.76172	0.00363812
Smoc2	ENSMUSG00000023886	protein_coding	6.77244	2.75968	4.38698e-12
Il27ra	ENSMUSG00000005465	protein_coding	6.77061	2.75929	7.63138e-05
Cd300ld	ENSMUSG00000034641	protein_coding	6.7705	2.75926	5.66087e-06
Il3ra	ENSMUSG00000068758	protein_coding	6.76832	2.7588	2.10882e-07
Fyb	ENSMUSG00000022148	protein_coding	6.76696	2.75851	2.52589e-05
Clspn	ENSMUSG00000042489	protein_coding	6.76543	2.75818	6.81093e-05
Gm5622	ENSMUSG00000079244	protein_coding	6.74733	2.75432	4.74588e-05
Krt15	ENSMUSG00000054146	protein_coding	6.74058	2.75287	2.05979e-10
Sirpb1c	ENSMUSG00000074677	protein_coding	6.72938	2.75047	3.73098e-06
Dapp1	ENSMUSG00000028159	protein_coding	6.72705	2.74998	5.40124e-09
Spi1	ENSMUSG00000002111	protein_coding	6.71952	2.74836	6.11273e-09
Ifitm10	ENSMUSG00000045777	protein_coding	6.71721	2.74786	1.18106e-06
E2f7	ENSMUSG00000020185	protein_coding	6.71679	2.74777	0.00116764
Fam167a	ENSMUSG00000035095	protein_coding	6.70481	2.7452	5.21485e-07
Clec10a	ENSMUSG00000000318	protein_coding	6.69781	2.74369	1.10715e-07
Prtn3	ENSMUSG00000057729	protein_coding	6.69416	2.7429	0.0109962
Lat2	ENSMUSG00000040751	protein_coding	6.68653	2.74126	2.61902e-08
Ska1	ENSMUSG00000036223	protein_coding	6.68	2.73985	0.00228181
Acta2	ENSMUSG00000035783	protein_coding	6.67409	2.73857	2.85692e-12
A430104N18Rik	ENSMUSG00000084796	lincRNA	6.67074	2.73785	0.000132928
Meis3	ENSMUSG00000041420	protein_coding	6.67027	2.73775	1.11869e-06
AW112010	ENSMUSG00000075010	protein_coding	6.66057	2.73565	3.23275e-08
Gch1	ENSMUSG00000037580	protein_coding	6.64546	2.73237	2.02892e-06
Ier5	ENSMUSG00000056708	protein_coding	6.62965	2.72893	4.39487e-12
Klrb1b	ENSMUSG00000079298	protein_coding	6.61017	2.72469	0.00233454
Junb	ENSMUSG00000052837	protein_coding	6.60363	2.72326	6.55389e-13
Parp14	ENSMUSG00000034422	protein_coding	6.60238	2.72299	1.21592e-11
Asgr2	ENSMUSG00000040963	protein_coding	6.59933	2.72232	0.040682
Cd200r3	ENSMUSG00000036172	protein_coding	6.59556	2.72149	0.038503
Top2a	ENSMUSG00000020914	protein_coding	6.59372	2.72109	1.20667e-09
Arhgap30	ENSMUSG00000048865	protein_coding	6.59348	2.72104	6.72415e-09
Ch25h	ENSMUSG00000050370	protein_coding	6.58926	2.72012	1.13159e-06
Cd69	ENSMUSG00000030156	protein_coding	6.58398	2.71896	0.00886491
Scimp	ENSMUSG00000057135	protein_coding	6.58262	2.71866	0.000211094
Hr	ENSMUSG00000022096	protein_coding	6.58245	2.71862	1.53729e-08
Gm8165	ENSMUSG00000093968	protein_coding	6.5812	2.71835	0.0125612
Pstpip1	ENSMUSG00000032322	protein_coding	6.56558	2.71492	4.01846e-07
Vim	ENSMUSG00000026728	protein_coding	6.55869	2.71341	2.05028e-12
Myof	ENSMUSG00000048612	protein_coding	6.54028	2.70935	2.31745e-12
Mxra7	ENSMUSG00000020814	protein_coding	6.54009	2.70931	3.80782e-11
Arl11	ENSMUSG00000043157	protein_coding	6.53907	2.70909	0.00236612
Mfap2	ENSMUSG00000060572	protein_coding	6.53599	2.7084	5.65022e-08
Bmp1	ENSMUSG00000022098	protein_coding	6.52124	2.70515	5.42297e-11
Tpm4	ENSMUSG00000031799	protein_coding	6.50041	2.70053	1.03416e-12
Mefv	ENSMUSG00000022534	protein_coding	6.5	2.70044	0.00942044
Gm5799	ENSMUSG00000091477	protein_coding	6.4989	2.70019	5.90774e-05
Plaur	ENSMUSG00000046223	protein_coding	6.48506	2.69712	1.21878e-09
Loxl1	ENSMUSG00000032334	protein_coding	6.48275	2.69661	5.77436e-11
Slfn8	ENSMUSG00000035208	protein_coding	6.46841	2.69341	4.0755e-06
P2ry6	ENSMUSG00000048779	protein_coding	6.44695	2.68862	1.25842e-08
Hcls1	ENSMUSG00000022831	protein_coding	6.43678	2.68634	3.25073e-09
Art4	ENSMUSG00000030217	protein_coding	6.42862	2.68451	5.60776e-09
B430306N03Rik	ENSMUSG00000043740	protein_coding	6.42365	2.68339	0.000723974
Ramp1	ENSMUSG00000034353	protein_coding	6.41965	2.6825	4.14918e-05
Samsn1	ENSMUSG00000022876	protein_coding	6.41327	2.68106	0.00218029
Gucy1a3	ENSMUSG00000033910	protein_coding	6.40551	2.67931	1.55396e-10
S100a14	ENSMUSG00000042306	protein_coding	6.38212	2.67404	2.67194e-08
Syt8	ENSMUSG00000031098	protein_coding	6.37273	2.67191	3.68588e-06
Gm14548	ENSMUSG00000074417	protein_coding	6.36272	2.66964	4.19522e-05
Pdgfrb	ENSMUSG00000024620	protein_coding	6.35905	2.66881	5.0609e-12
Fosl1	ENSMUSG00000024912	protein_coding	6.35683	2.66831	3.71059e-05
Ncapg	ENSMUSG00000015880	protein_coding	6.34234	2.66502	6.32034e-07
Traf3ip3	ENSMUSG00000037318	protein_coding	6.33766	2.66395	0.00162939
Plbd1	ENSMUSG00000030214	protein_coding	6.32675	2.66146	3.28253e-10
Emilin1	ENSMUSG00000029163	protein_coding	6.32349	2.66072	4.70549e-12
Iigp1	ENSMUSG00000054072	protein_coding	6.32218	2.66042	3.52428e-10
Myo1g	ENSMUSG00000020437	protein_coding	6.31242	2.65819	1.79421e-07
Ctsc	ENSMUSG00000030560	protein_coding	6.30205	2.65582	5.40868e-12
Cdca5	ENSMUSG00000024791	protein_coding	6.29982	2.65531	5.9643e-06
Phf11b	ENSMUSG00000091649	protein_coding	6.29512	2.65423	9.40331e-06
Siglece	ENSMUSG00000030474	protein_coding	6.28751	2.65249	5.115e-06
Il7r	ENSMUSG00000003882	protein_coding	6.28343	2.65155	0.00488193
Iqgap3	ENSMUSG00000028068	protein_coding	6.26119	2.64644	3.7871e-07
Gjb4	ENSMUSG00000046623	protein_coding	6.242	2.64201	1.11958e-06
Sh2d1b1	ENSMUSG00000096334	protein_coding	6.23404	2.64017	0.00635734
Aqp9	ENSMUSG00000032204	protein_coding	6.22695	2.63853	0.0284397
Pea15a	ENSMUSG00000013698	protein_coding	6.22641	2.6384	2.84448e-12
Tnc	ENSMUSG00000028364	protein_coding	6.21464	2.63567	1.28655e-10
Rap2b	ENSMUSG00000036894	protein_coding	6.20991	2.63457	7.10814e-09
Il18rap	ENSMUSG00000026068	protein_coding	6.20274	2.63291	0.000314368
4930503E14Rik	ENSMUSG00000072595	protein_coding	6.18978	2.62989	3.659e-06
Tap1	ENSMUSG00000037321	protein_coding	6.17737	2.62699	3.46953e-11
1810033B17Rik	ENSMUSG00000013974	protein_coding	6.17085	2.62547	0.00572146
Icam1	ENSMUSG00000037405	protein_coding	6.16792	2.62478	1.78698e-11
Oasl2	ENSMUSG00000029561	protein_coding	6.1626	2.62354	2.45911e-10
Gpx7	ENSMUSG00000028597	protein_coding	6.16046	2.62304	2.75407e-07
Actn1	ENSMUSG00000015143	protein_coding	6.15706	2.62224	9.29706e-12
Ifi47	ENSMUSG00000078920	protein_coding	6.15056	2.62072	2.20205e-08
Axl	ENSMUSG00000002602	protein_coding	6.14461	2.61932	2.12704e-11
2200002D01Rik	ENSMUSG00000030587	protein_coding	6.14262	2.61885	1.88992e-11
Gsdmd	ENSMUSG00000022575	protein_coding	6.14101	2.61848	3.28768e-09
Spon2	ENSMUSG00000037379	protein_coding	6.13992	2.61822	0.0107464
Rhob	ENSMUSG00000054364	protein_coding	6.12711	2.61521	4.06689e-12
Sirpb1b	ENSMUSG00000095028	protein_coding	6.11985	2.6135	3.36134e-05
Arhgap9	ENSMUSG00000040345	protein_coding	6.10902	2.61094	6.29968e-07
Krt18	ENSMUSG00000023043	protein_coding	6.10659	2.61037	7.13269e-12
Irf7	ENSMUSG00000025498	protein_coding	6.09795	2.60832	4.60838e-11
Cd209a	ENSMUSG00000031494	protein_coding	6.09623	2.60792	3.96886e-06
Podnl1	ENSMUSG00000012889	protein_coding	6.09524	2.60768	0.00290926
B3galt1	ENSMUSG00000034780	protein_coding	6.09428	2.60745	0.00589607
Irf1	ENSMUSG00000018899	protein_coding	6.09365	2.60731	2.87788e-11
Golm1	ENSMUSG00000021556	protein_coding	6.0907	2.60661	6.26238e-11
Pik3cd	ENSMUSG00000039936	protein_coding	6.08441	2.60512	4.17071e-09
Ptgds	ENSMUSG00000015090	protein_coding	6.06856	2.60135	2.91986e-09
Ciita	ENSMUSG00000022504	protein_coding	6.06642	2.60085	1.22784e-08
Tgfb3	ENSMUSG00000021253	protein_coding	6.0636	2.60017	2.3537e-06
Tifab	ENSMUSG00000049625	protein_coding	6.04625	2.59604	5.31416e-08
Tlr9	ENSMUSG00000045322	protein_coding	6.0438	2.59545	0.00242621
Fhad1	ENSMUSG00000051435	protein_coding	6.04	2.59455	0.0183741
Arhgap25	ENSMUSG00000030047	protein_coding	6.03553	2.59348	5.13442e-06
Oit1	ENSMUSG00000021749	protein_coding	6.03044	2.59226	2.34964e-06
Gm8127	ENSMUSG00000090713	protein_coding	6.02879	2.59187	4.88231e-05
Nid1	ENSMUSG00000005397	protein_coding	6.01968	2.58969	3.70929e-11
Dennd2a	ENSMUSG00000038456	protein_coding	6.01515	2.5886	6.44938e-07
Slfn4	ENSMUSG00000000204	protein_coding	6.00709	2.58667	0.00134645
H1fx	ENSMUSG00000044927	protein_coding	5.98568	2.58151	1.93962e-10
Lyl1	ENSMUSG00000034041	protein_coding	5.98195	2.58062	1.90542e-07
Prkg2	ENSMUSG00000029334	protein_coding	5.97239	2.57831	0.00509548
Slamf8	ENSMUSG00000053318	protein_coding	5.96957	2.57763	1.29061e-05
Hspb8	ENSMUSG00000041548	protein_coding	5.96776	2.57719	1.26906e-09
Fscn1	ENSMUSG00000029581	protein_coding	5.96755	2.57714	4.86972e-10
Lbp	ENSMUSG00000016024	protein_coding	5.96588	2.57674	6.50988e-09
Steap1	ENSMUSG00000015652	protein_coding	5.96073	2.57549	2.6545e-08
Nlrc5	ENSMUSG00000074151	protein_coding	5.9519	2.57335	1.22756e-08
Tmem45a	ENSMUSG00000022754	protein_coding	5.93697	2.56973	8.16576e-06
9930013L23Rik	ENSMUSG00000052353	protein_coding	5.93651	2.56961	0.00039394
Tnfaip3	ENSMUSG00000019850	protein_coding	5.92513	2.56685	7.39159e-10
Tubb5	ENSMUSG00000001525	protein_coding	5.91456	2.56427	1.04717e-11
Rras	ENSMUSG00000038387	protein_coding	5.90843	2.56277	4.32282e-11
B4galnt1	ENSMUSG00000006731	protein_coding	5.90571	2.56211	4.19611e-11
Oas2	ENSMUSG00000032690	protein_coding	5.9043	2.56177	6.46555e-08
Fam111a	ENSMUSG00000024691	protein_coding	5.89453	2.55938	2.28339e-07
Gpbar1	ENSMUSG00000064272	protein_coding	5.88333	2.55663	0.0141327
Cxcl14	ENSMUSG00000021508	protein_coding	5.8825	2.55643	9.01248e-11
Fga	ENSMUSG00000028001	protein_coding	5.87996	2.55581	1.34754e-11
Klrd1	ENSMUSG00000030165	protein_coding	5.87109	2.55363	0.000315264
Postn	ENSMUSG00000027750	protein_coding	5.85475	2.54961	3.54036e-07
Pdgfb	ENSMUSG00000000489	protein_coding	5.84765	2.54786	2.86817e-11
Nfkb2	ENSMUSG00000025225	protein_coding	5.84327	2.54678	3.1664e-11
Csf1	ENSMUSG00000014599	protein_coding	5.83819	2.54552	2.82884e-10
Lgals3	ENSMUSG00000050335	protein_coding	5.8371	2.54525	2.01884e-11
Sprr2a1	ENSMUSG00000078664	protein_coding	5.82456	2.54215	3.59351e-11
Dusp5	ENSMUSG00000034765	protein_coding	5.8184	2.54062	3.35846e-07
Tmem154	ENSMUSG00000056498	protein_coding	5.81138	2.53888	0.000204468
Fam83c	ENSMUSG00000074647	protein_coding	5.81132	2.53887	0.00277525
Col8a2	ENSMUSG00000056174	protein_coding	5.80467	2.53721	0.00219105
Pydc4	ENSMUSG00000073491	protein_coding	5.79965	2.53597	0.000280011
Tgfb1	ENSMUSG00000002603	protein_coding	5.78539	2.53241	5.22969e-10
Cd5	ENSMUSG00000024669	protein_coding	5.78478	2.53226	0.027403
Cnn2	ENSMUSG00000004665	protein_coding	5.78398	2.53206	6.42446e-11
Il2rg	ENSMUSG00000031304	protein_coding	5.77874	2.53075	3.43512e-06
Dnaaf3	ENSMUSG00000055809	protein_coding	5.77778	2.53051	0.00112684
S100a9	ENSMUSG00000056071	protein_coding	5.77653	2.5302	0.0007871
Clec5a	ENSMUSG00000029915	protein_coding	5.77573	2.53	0.00171409
Ncf2	ENSMUSG00000026480	protein_coding	5.77389	2.52954	1.37422e-07
Nlrp10	ENSMUSG00000049709	protein_coding	5.77215	2.52911	0.0162297
Clca2	ENSMUSG00000028262	protein_coding	5.76846	2.52819	3.90932e-07
Rftn1	ENSMUSG00000039316	protein_coding	5.76531	2.5274	2.71875e-08
Gpr132	ENSMUSG00000021298	protein_coding	5.75538	2.52491	2.51267e-05
Gbp7	ENSMUSG00000040253	protein_coding	5.75252	2.52419	1.12514e-09
Gbp8	ENSMUSG00000034438	protein_coding	5.74583	2.52252	0.00102001
Pros1	ENSMUSG00000022912	protein_coding	5.73882	2.52076	1.65056e-10
Cald1	ENSMUSG00000029761	protein_coding	5.73881	2.52075	7.43833e-11
Anxa1	ENSMUSG00000024659	protein_coding	5.73717	2.52034	4.3519e-10
Naip1	ENSMUSG00000021640	protein_coding	5.73663	2.5202	0.0070663
Mex3a	ENSMUSG00000074480	protein_coding	5.70501	2.51223	2.74335e-08
Sprr2a2	ENSMUSG00000068893	protein_coding	5.70318	2.51177	4.99101e-11
Mt2	ENSMUSG00000031762	protein_coding	5.70052	2.51109	3.81753e-11
Spsb1	ENSMUSG00000039911	protein_coding	5.69917	2.51075	4.3311e-08
Trpv6	ENSMUSG00000029868	protein_coding	5.68836	2.50801	2.57079e-07
Hcst	ENSMUSG00000064109	protein_coding	5.67828	2.50545	0.00652576
Selplg	ENSMUSG00000048163	protein_coding	5.67261	2.50401	1.71603e-08
Gpnmb	ENSMUSG00000029816	protein_coding	5.66454	2.50196	0.00458573
Bcl3	ENSMUSG00000053175	protein_coding	5.65799	2.50029	3.6395e-10
Cd3e	ENSMUSG00000032093	protein_coding	5.64172	2.49614	0.0256159
Ngf	ENSMUSG00000027859	protein_coding	5.63725	2.49499	1.85807e-06
Ube2l6	ENSMUSG00000027078	protein_coding	5.63495	2.4944	3.90484e-10
Dse	ENSMUSG00000039497	protein_coding	5.62358	2.49149	2.96769e-07
Mlf1	ENSMUSG00000048416	protein_coding	5.61404	2.48904	0.046397
Nkg7	ENSMUSG00000004612	protein_coding	5.61264	2.48868	0.0008799
Gna15	ENSMUSG00000034792	protein_coding	5.61217	2.48856	0.00232825
B2m	ENSMUSG00000060802	protein_coding	5.61043	2.48811	3.00568e-11
Nfam1	ENSMUSG00000058099	protein_coding	5.60915	2.48778	2.52201e-06
Kif2c	ENSMUSG00000028678	protein_coding	5.60149	2.48581	2.90678e-05
Pou2f2	ENSMUSG00000008496	protein_coding	5.60131	2.48576	0.00415834
Cdh11	ENSMUSG00000031673	protein_coding	5.60029	2.4855	1.99787e-09
Cldn4	ENSMUSG00000047501	protein_coding	5.59462	2.48404	4.44198e-11
Rhou	ENSMUSG00000039960	protein_coding	5.56654	2.47678	1.09139e-09
Cd86	ENSMUSG00000022901	protein_coding	5.56197	2.4756	9.35072e-05
Apobec1	ENSMUSG00000040613	protein_coding	5.55767	2.47448	3.48951e-08
Cpz	ENSMUSG00000036596	protein_coding	5.53005	2.46729	0.0426373
Mlkl	ENSMUSG00000012519	protein_coding	5.52772	2.46668	7.5495e-05
Apbb1ip	ENSMUSG00000026786	protein_coding	5.52749	2.46662	7.06221e-05
Cdkn1a	ENSMUSG00000023067	protein_coding	5.52705	2.46651	4.56487e-10
Mag	ENSMUSG00000036634	protein_coding	5.52246	2.46531	0.0232816
Ptpn5	ENSMUSG00000030854	protein_coding	5.52212	2.46522	0.0260267
Jun	ENSMUSG00000052684	protein_coding	5.51928	2.46448	8.93459e-11
Ifit1	ENSMUSG00000034459	protein_coding	5.51501	2.46336	2.34925e-07
Cdh3	ENSMUSG00000061048	protein_coding	5.50004	2.45944	2.70653e-09
Adcy7	ENSMUSG00000031659	protein_coding	5.49843	2.45902	2.35806e-08
Cd244	ENSMUSG00000004709	protein_coding	5.4955	2.45825	0.0124429
Pdgfrl	ENSMUSG00000031595	protein_coding	5.48667	2.45593	0.0116763
Kcnt2	ENSMUSG00000052726	protein_coding	5.48016	2.45422	1.6817e-06
Plat	ENSMUSG00000031538	protein_coding	5.47915	2.45395	1.22103e-10
Gm1966	ENSMUSG00000073902	pseudogene	5.4687	2.4512	0.00695121
Mvp	ENSMUSG00000030681	protein_coding	5.45897	2.44863	9.01733e-11
Hmha1	ENSMUSG00000035697	protein_coding	5.4523	2.44687	1.18605e-09
4930555G01Rik	ENSMUSG00000096197	protein_coding	5.44444	2.44478	0.0136719
Col4a1	ENSMUSG00000031502	protein_coding	5.44233	2.44423	6.35787e-11
Cxcr3	ENSMUSG00000050232	protein_coding	5.43166	2.44139	0.00223091
Gm9732	ENSMUSG00000090440	protein_coding	5.40952	2.4355	0.00659689
Nrros	ENSMUSG00000052384	protein_coding	5.40729	2.43491	3.03247e-08
Ccne1	ENSMUSG00000002068	protein_coding	5.39524	2.43169	0.000331584
Mmp9	ENSMUSG00000017737	protein_coding	5.392	2.43082	0.00514763
Cldn3	ENSMUSG00000070473	protein_coding	5.3919	2.43079	1.28628e-10
Bgn	ENSMUSG00000031375	protein_coding	5.39141	2.43066	8.4753e-11
Emp3	ENSMUSG00000040212	protein_coding	5.38968	2.4302	1.8169e-08
Neurl3	ENSMUSG00000047180	protein_coding	5.38816	2.42979	2.64695e-09
Myc	ENSMUSG00000022346	protein_coding	5.38672	2.42941	2.26094e-09
Nnmt	ENSMUSG00000032271	protein_coding	5.3842	2.42873	4.61527e-06
Pglyrp1	ENSMUSG00000030413	protein_coding	5.37691	2.42678	0.0166822
Ighg2b	ENSMUSG00000076613	IG_C_gene	5.37676	2.42674	0.00319255
Sox4	ENSMUSG00000076431	protein_coding	5.37442	2.42611	5.01927e-09
Tubb2b	ENSMUSG00000045136	protein_coding	5.36974	2.42485	1.24963e-10
Slc9a9	ENSMUSG00000031129	protein_coding	5.3654	2.42369	0.000380004
Tsc22d1	ENSMUSG00000022010	protein_coding	5.36	2.42223	8.00198e-11
BC021614	ENSMUSG00000058216	protein_coding	5.35632	2.42124	9.62681e-05
Amica1	ENSMUSG00000048534	protein_coding	5.35035	2.41963	0.00641281
Tlr1	ENSMUSG00000044827	protein_coding	5.34416	2.41796	2.69492e-05
Ccdc88b	ENSMUSG00000047810	protein_coding	5.34323	2.41771	2.54505e-07
Lcp2	ENSMUSG00000002699	protein_coding	5.31546	2.41019	1.08315e-05
Plac8	ENSMUSG00000029322	protein_coding	5.30946	2.40857	6.64132e-09
Efhd2	ENSMUSG00000040659	protein_coding	5.30708	2.40792	2.74015e-10
Rtp4	ENSMUSG00000033355	protein_coding	5.29628	2.40498	8.26411e-08
Atp1a3	ENSMUSG00000040907	protein_coding	5.29609	2.40493	0.00859522
Htra3	ENSMUSG00000029096	protein_coding	5.29195	2.4038	3.27641e-06
Vgll3	ENSMUSG00000091243	protein_coding	5.28312	2.40139	3.73898e-05
Gm4955	ENSMUSG00000037849	protein_coding	5.27429	2.39898	0.00434511
Nxpe5	ENSMUSG00000047592	protein_coding	5.27395	2.39889	0.00486564
Kirrel3	ENSMUSG00000032036	protein_coding	5.25373	2.39334	0.00952521
Fosl2	ENSMUSG00000029135	protein_coding	5.21876	2.38371	7.08001e-10
Ercc6l	ENSMUSG00000051220	protein_coding	5.21739	2.38333	0.000565195
Kif14	ENSMUSG00000041498	protein_coding	5.19685	2.37764	0.00555267
Psd4	ENSMUSG00000026979	protein_coding	5.19499	2.37712	2.31789e-06
Snx10	ENSMUSG00000038301	protein_coding	5.19365	2.37675	1.45282e-08
Tgfb2	ENSMUSG00000039239	protein_coding	5.18991	2.37571	3.39416e-05
Csf2rb	ENSMUSG00000071713	protein_coding	5.18856	2.37533	1.73706e-07
RP24-196H4.1	ENSMUSG00000099241	pseudogene	5.18462	2.37424	0.00155421
Abca1	ENSMUSG00000015243	protein_coding	5.18152	2.37338	7.80559e-10
Fgd2	ENSMUSG00000024013	protein_coding	5.17282	2.37095	7.75455e-08
Slit3	ENSMUSG00000056427	protein_coding	5.17169	2.37064	4.10937e-06
Il4i1	ENSMUSG00000074141	protein_coding	5.16983	2.37012	2.10826e-06
Ifitm3	ENSMUSG00000025492	protein_coding	5.16958	2.37005	5.62045e-10
St8sia2	ENSMUSG00000025789	protein_coding	5.16667	2.36923	0.0346035
RP23-142E18.4	ENSMUSG00000098934	pseudogene	5.16302	2.36821	0.00119535
Serpinb6a	ENSMUSG00000060147	protein_coding	5.15459	2.36586	1.67527e-09
Chaf1b	ENSMUSG00000022945	protein_coding	5.14506	2.36319	2.54215e-06
Cxcr6	ENSMUSG00000048521	protein_coding	5.13679	2.36087	0.0103399
Arntl2	ENSMUSG00000040187	protein_coding	5.13384	2.36004	9.79812e-05
5430427O19Rik	ENSMUSG00000025058	protein_coding	5.12933	2.35877	0.0125403
Arrb2	ENSMUSG00000060216	protein_coding	5.12798	2.35839	3.95929e-09
Mxra8	ENSMUSG00000029070	protein_coding	5.12713	2.35815	1.56751e-09
Lrmp	ENSMUSG00000030263	protein_coding	5.11276	2.3541	0.000265374
Smox	ENSMUSG00000027333	protein_coding	5.10348	2.35148	9.49016e-09
Dkk3	ENSMUSG00000030772	protein_coding	5.10145	2.35091	5.78501e-09
Bin2	ENSMUSG00000098112	protein_coding	5.09492	2.34906	1.21054e-05
Stil	ENSMUSG00000028718	protein_coding	5.09024	2.34773	0.00224346
Begain	ENSMUSG00000040867	protein_coding	5.08642	2.34665	0.0297579
Dusp8	ENSMUSG00000037887	protein_coding	5.06111	2.33945	8.19995e-08
Uchl1	ENSMUSG00000029223	protein_coding	5.05816	2.33861	9.88586e-06
Spib	ENSMUSG00000008193	protein_coding	5.04941	2.33612	5.87345e-05
RP24-312B12.1	ENSMUSG00000099297	lincRNA	5.04918	2.33605	0.0087503
Saa1	ENSMUSG00000074115	protein_coding	5.04483	2.33481	3.05288e-07
Gm11547	ENSMUSG00000085604	antisense	5.04348	2.33442	0.0307008
Olfml3	ENSMUSG00000027848	protein_coding	5.04055	2.33358	2.08018e-09
Clec4a2	ENSMUSG00000030148	protein_coding	5.03453	2.33186	3.01547e-06
Cyr61	ENSMUSG00000028195	protein_coding	5.03286	2.33138	1.12313e-09
Il2rb	ENSMUSG00000068227	protein_coding	5.02832	2.33008	0.00129244
Lgals1	ENSMUSG00000068220	protein_coding	5.02734	2.32979	5.15089e-10
Prph	ENSMUSG00000023484	protein_coding	5.02222	2.32833	0.0156007
S1pr2	ENSMUSG00000043895	protein_coding	5.01953	2.32755	3.16211e-07
Ppp1r18	ENSMUSG00000034595	protein_coding	5.00094	2.3222	1.97915e-08
Ifngr2	ENSMUSG00000022965	protein_coding	4.99964	2.32182	1.91126e-09
Mndal	ENSMUSG00000090272	protein_coding	4.9943	2.32028	2.17542e-08
Fhl2	ENSMUSG00000008136	protein_coding	4.99023	2.31911	8.68997e-09
Rad51	ENSMUSG00000027323	protein_coding	4.99	2.31904	0.000113081
Tmeff1	ENSMUSG00000028347	protein_coding	4.98438	2.31741	0.00524676
Rac2	ENSMUSG00000033220	protein_coding	4.98146	2.31657	1.89098e-08
Socs2	ENSMUSG00000020027	protein_coding	4.97389	2.31438	2.23774e-09
Aldh18a1	ENSMUSG00000025007	protein_coding	4.96162	2.31081	2.0799e-07
Rnase6	ENSMUSG00000021880	protein_coding	4.95113	2.30776	0.00135539
Ripk3	ENSMUSG00000022221	protein_coding	4.94845	2.30698	9.60676e-05
Ccna2	ENSMUSG00000027715	protein_coding	4.93763	2.30382	1.10424e-06
Lbh	ENSMUSG00000024063	protein_coding	4.93078	2.30182	1.89572e-09
Zmynd15	ENSMUSG00000040829	protein_coding	4.92794	2.30098	1.72478e-08
Ccdc80	ENSMUSG00000022665	protein_coding	4.91767	2.29798	7.01491e-07
Olfm2	ENSMUSG00000032172	protein_coding	4.90415	2.294	0.00085498
BC030867	ENSMUSG00000034773	protein_coding	4.90021	2.29284	0.00576666
2700099C18Rik	ENSMUSG00000098090	pseudogene	4.89247	2.29056	0.00837654
Casp1	ENSMUSG00000025888	protein_coding	4.89205	2.29044	3.15704e-05
Tmem98	ENSMUSG00000035413	protein_coding	4.88799	2.28924	2.00987e-08
Shc2	ENSMUSG00000020312	protein_coding	4.88533	2.28846	0.00927796
Cnbd2	ENSMUSG00000038085	protein_coding	4.88205	2.28749	8.00125e-10
Slamf7	ENSMUSG00000038179	protein_coding	4.87821	2.28635	0.0223859
Tead2	ENSMUSG00000030796	protein_coding	4.86073	2.28117	2.2669e-06
Lhfpl2	ENSMUSG00000045312	protein_coding	4.85889	2.28063	2.1056e-08
Sepn1	ENSMUSG00000050989	protein_coding	4.85628	2.27985	3.7412e-08
Ptger4	ENSMUSG00000039942	protein_coding	4.84987	2.27795	3.55173e-06
Sprr2a3	ENSMUSG00000074445	protein_coding	4.84906	2.2777	0.0185698
Rem2	ENSMUSG00000022176	protein_coding	4.84532	2.27659	0.0172725
Depdc1a	ENSMUSG00000028175	protein_coding	4.83596	2.2738	1.36583e-05
Hpgds	ENSMUSG00000029919	protein_coding	4.83437	2.27333	0.00010366
Serpinb5	ENSMUSG00000067006	protein_coding	4.81373	2.26715	0.0328796
Cdc25c	ENSMUSG00000044201	protein_coding	4.8125	2.26679	0.0370007
Egr1	ENSMUSG00000038418	protein_coding	4.81093	2.26632	2.33148e-09
Ctgf	ENSMUSG00000019997	protein_coding	4.80196	2.26362	3.59255e-09
Igsf10	ENSMUSG00000036334	protein_coding	4.78632	2.25892	0.00690973
Dtx4	ENSMUSG00000039982	protein_coding	4.77978	2.25694	5.7148e-09
Rhoh	ENSMUSG00000029204	protein_coding	4.77285	2.25485	0.00262913
C4b	ENSMUSG00000073418	protein_coding	4.77247	2.25474	8.26563e-09
Tspyl3	ENSMUSG00000074671	protein_coding	4.76845	2.25352	0.000661196
Rcn3	ENSMUSG00000019539	protein_coding	4.76532	2.25257	1.78479e-08
Gm3488	ENSMUSG00000095295	protein_coding	4.76523	2.25255	7.58231e-05
Pdlim1	ENSMUSG00000055044	protein_coding	4.76397	2.25216	3.3183e-06
Ptprcap	ENSMUSG00000045826	protein_coding	4.76102	2.25127	0.000470786
Itgal	ENSMUSG00000030830	protein_coding	4.76061	2.25115	4.1998e-05
Ctsw	ENSMUSG00000024910	protein_coding	4.75306	2.24886	0.00218076
Ccl9	ENSMUSG00000019122	protein_coding	4.75278	2.24877	3.98037e-08
Cd3d	ENSMUSG00000032094	protein_coding	4.74818	2.24737	0.00148928
Vmn2r42	ENSMUSG00000070844	protein_coding	4.74474	2.24633	0.0266603
P2rx7	ENSMUSG00000029468	protein_coding	4.73919	2.24464	2.30442e-05
Tgfb1i1	ENSMUSG00000030782	protein_coding	4.73632	2.24377	1.34733e-07
Ttk	ENSMUSG00000038379	protein_coding	4.736	2.24367	0.0120545
Clec2d	ENSMUSG00000030157	protein_coding	4.7279	2.2412	5.96132e-09
Nes	ENSMUSG00000004891	protein_coding	4.72263	2.23959	6.98641e-09
Ccnf	ENSMUSG00000072082	protein_coding	4.71338	2.23676	9.23655e-05
Mis18bp1	ENSMUSG00000047534	protein_coding	4.71296	2.23663	0.000308533
Igdcc4	ENSMUSG00000032816	protein_coding	4.70862	2.23531	0.0394321
Gm15931	ENSMUSG00000081723	pseudogene	4.70293	2.23356	0.0104401
Lilra6	ENSMUSG00000030427	protein_coding	4.70115	2.23301	0.00368683
Cep55	ENSMUSG00000024989	protein_coding	4.68841	2.2291	0.0036601
Aurkb	ENSMUSG00000020897	protein_coding	4.68693	2.22864	2.76326e-05
Inpp5d	ENSMUSG00000026288	protein_coding	4.68156	2.22699	6.19963e-07
4632428N05Rik	ENSMUSG00000020101	protein_coding	4.67953	2.22636	1.32624e-07
5031414D18Rik	ENSMUSG00000034959	protein_coding	4.6758	2.22521	0.0218109
Emp2	ENSMUSG00000022505	protein_coding	4.67528	2.22505	9.07689e-09
S100a11	ENSMUSG00000027907	protein_coding	4.67429	2.22475	2.19493e-09
Ak5	ENSMUSG00000039058	protein_coding	4.67414	2.2247	0.000146714
Tpbg	ENSMUSG00000035274	protein_coding	4.67276	2.22428	1.51747e-05
Trim59	ENSMUSG00000034317	protein_coding	4.66667	2.22239	3.61544e-06
Nlrp1b	ENSMUSG00000070390	protein_coding	4.66667	2.22239	0.0105468
B4galt2	ENSMUSG00000028541	protein_coding	4.6644	2.22169	2.30892e-06
Dok1	ENSMUSG00000068335	protein_coding	4.66408	2.22159	1.2451e-07
Rasal3	ENSMUSG00000052142	protein_coding	4.65801	2.21971	0.000306123
Ypel4	ENSMUSG00000034059	protein_coding	4.6548	2.21872	0.0022029
Shisa4	ENSMUSG00000041889	protein_coding	4.6528	2.2181	1.01956e-08
Gm8995	ENSMUSG00000063286	pseudogene	4.64773	2.21653	1.24592e-05
Rnd1	ENSMUSG00000054855	protein_coding	4.64737	2.21641	8.07088e-07
Rrm2	ENSMUSG00000020649	protein_coding	4.64711	2.21633	8.37197e-08
Serping1	ENSMUSG00000023224	protein_coding	4.63403	2.21227	4.69045e-09
Iglon5	ENSMUSG00000013367	protein_coding	4.63384	2.21221	0.000949886
Serpinb6b	ENSMUSG00000042842	protein_coding	4.63384	2.21221	1.78163e-07
9930111J21Rik2	ENSMUSG00000069892	protein_coding	4.63293	2.21192	0.000349386
Il34	ENSMUSG00000031750	protein_coding	4.63238	2.21175	5.59018e-09
Sapcd2	ENSMUSG00000026955	protein_coding	4.6303	2.21111	0.00610617
Tifa	ENSMUSG00000046688	protein_coding	4.61958	2.20776	1.91689e-07
Tubb4a	ENSMUSG00000062591	protein_coding	4.61719	2.20701	0.000800446
Ppfia4	ENSMUSG00000026458	protein_coding	4.61289	2.20567	2.23984e-05
Kif21b	ENSMUSG00000041642	protein_coding	4.60819	2.2042	6.61915e-05
Tnni3	ENSMUSG00000035458	protein_coding	4.60267	2.20247	0.00667733
Litaf	ENSMUSG00000022500	protein_coding	4.60176	2.20219	4.34308e-09
Olr1	ENSMUSG00000030162	protein_coding	4.59903	2.20133	0.0287899
H2-D1	ENSMUSG00000073411	protein_coding	4.59898	2.20132	2.91039e-09
Cebpb	ENSMUSG00000056501	protein_coding	4.59793	2.20098	4.60701e-09
Adamts5	ENSMUSG00000022894	protein_coding	4.59631	2.20048	1.34547e-07
Cpxm2	ENSMUSG00000030862	protein_coding	4.59396	2.19974	0.000532996
Rgs18	ENSMUSG00000026357	protein_coding	4.59155	2.19898	7.72008e-05
Gpr114	ENSMUSG00000061577	protein_coding	4.58874	2.1981	0.0410129
Rrad	ENSMUSG00000031880	protein_coding	4.5846	2.1968	9.70264e-08
Car13	ENSMUSG00000027555	protein_coding	4.58255	2.19615	2.59222e-05
Sgol2	ENSMUSG00000026039	protein_coding	4.57453	2.19362	0.0170963
Peg12	ENSMUSG00000070526	protein_coding	4.56611	2.19096	0.030337
Hells	ENSMUSG00000025001	protein_coding	4.55447	2.18728	2.27902e-05
Wnt10a	ENSMUSG00000026167	protein_coding	4.55278	2.18675	0.00104396
Itga9	ENSMUSG00000039115	protein_coding	4.55248	2.18665	1.24764e-07
Plac9a	ENSMUSG00000095304	protein_coding	4.54663	2.1848	1.04184e-07
Ighm	ENSMUSG00000076617	IG_C_gene	4.545	2.18428	5.64022e-07
Tap2	ENSMUSG00000024339	protein_coding	4.54476	2.1842	2.46069e-08
Ptpn22	ENSMUSG00000027843	protein_coding	4.5421	2.18336	0.000214138
Tuba1a	ENSMUSG00000072235	protein_coding	4.53333	2.18057	4.42482e-09
Plxnc1	ENSMUSG00000074785	protein_coding	4.52135	2.17675	0.000751689
Foxs1	ENSMUSG00000074676	protein_coding	4.51366	2.1743	5.05785e-06
F13a1	ENSMUSG00000039109	protein_coding	4.51001	2.17313	0.000607521
Socs1	ENSMUSG00000038037	protein_coding	4.50261	2.17076	2.7345e-06
Rasl11a	ENSMUSG00000029641	protein_coding	4.50114	2.17029	4.13908e-07
Shcbp1	ENSMUSG00000022322	protein_coding	4.48762	2.16595	0.000657852
Amph	ENSMUSG00000021314	protein_coding	4.48485	2.16506	0.0280029
Plac9b	ENSMUSG00000072674	protein_coding	4.48326	2.16455	1.40884e-07
Pik3cg	ENSMUSG00000020573	protein_coding	4.48302	2.16447	0.00112073
Naaa	ENSMUSG00000029413	protein_coding	4.48032	2.1636	8.96571e-08
Lxn	ENSMUSG00000047557	protein_coding	4.47499	2.16188	5.0023e-06
Cenpw	ENSMUSG00000075266	protein_coding	4.47393	2.16154	0.0121719
Plp2	ENSMUSG00000031146	protein_coding	4.46978	2.1602	1.62228e-08
Tspan32	ENSMUSG00000000244	protein_coding	4.45896	2.15671	0.00579088
Pip4k2a	ENSMUSG00000026737	protein_coding	4.45659	2.15594	2.91645e-07
Cstb	ENSMUSG00000005054	protein_coding	4.44889	2.15344	7.90462e-09
Guca1a	ENSMUSG00000023982	protein_coding	4.448	2.15316	0.0139227
Serpinh1	ENSMUSG00000070436	protein_coding	4.44491	2.15215	7.20734e-09
Gpm6b	ENSMUSG00000031342	protein_coding	4.44425	2.15194	1.58683e-06
Syk	ENSMUSG00000021457	protein_coding	4.43202	2.14796	1.47712e-06
Igsf6	ENSMUSG00000035004	protein_coding	4.43056	2.14749	0.00163613
Itpripl2	ENSMUSG00000095115	protein_coding	4.42892	2.14696	4.64207e-08
Tpm1	ENSMUSG00000032366	protein_coding	4.42754	2.1465	8.64716e-09
Gprc5a	ENSMUSG00000046733	protein_coding	4.40508	2.13917	6.13655e-07
Col6a2	ENSMUSG00000020241	protein_coding	4.4049	2.13911	4.00656e-07
Gm9780	ENSMUSG00000094800	pseudogene	4.39871	2.13708	2.04008e-07
Stap2	ENSMUSG00000038781	protein_coding	4.39805	2.13686	7.44201e-08
Pxdn	ENSMUSG00000020674	protein_coding	4.39137	2.13467	4.00357e-08
Gm10409	ENSMUSG00000096488	protein_coding	4.38942	2.13403	0.000121994
Mmp11	ENSMUSG00000000901	protein_coding	4.37082	2.1279	4.46183e-07
Arl5c	ENSMUSG00000038352	protein_coding	4.36789	2.12694	0.000453518
Kif4	ENSMUSG00000034311	protein_coding	4.36766	2.12686	0.00123342
Aplnr	ENSMUSG00000044338	protein_coding	4.36445	2.1258	1.5407e-06
Neil3	ENSMUSG00000039396	protein_coding	4.36364	2.12553	0.00745117
Gm3002	ENSMUSG00000096793	protein_coding	4.35983	2.12427	5.28817e-05
Tcf7	ENSMUSG00000000782	protein_coding	4.35844	2.12381	0.000319323
Lat	ENSMUSG00000030742	protein_coding	4.35821	2.12374	0.00873433
Tpm2	ENSMUSG00000028464	protein_coding	4.356	2.123	1.80259e-07
Dusp2	ENSMUSG00000027368	protein_coding	4.35185	2.12163	0.00255416
Espl1	ENSMUSG00000058290	protein_coding	4.34969	2.12091	0.000151094
Gm216	ENSMUSG00000073650	protein_coding	4.34826	2.12044	0.0480712
Map1b	ENSMUSG00000052727	protein_coding	4.3464	2.11982	4.08002e-06
Fam26e	ENSMUSG00000049872	protein_coding	4.34568	2.11958	0.00669891
Prr15	ENSMUSG00000045725	protein_coding	4.3429	2.11866	5.18469e-08
Wdfy4	ENSMUSG00000051506	protein_coding	4.341	2.11803	1.64878e-05
Tnfsf13b	ENSMUSG00000031497	protein_coding	4.34	2.1177	0.0361578
Nlgn2	ENSMUSG00000051790	protein_coding	4.33751	2.11687	2.00168e-07
Slc16a3	ENSMUSG00000025161	protein_coding	4.32787	2.11366	2.24801e-05
Crlf2	ENSMUSG00000033467	protein_coding	4.32702	2.11337	6.82854e-07
Stab1	ENSMUSG00000042286	protein_coding	4.32251	2.11187	7.15303e-08
Ube2t	ENSMUSG00000026429	protein_coding	4.3203	2.11113	0.0122011
Lcp1	ENSMUSG00000021998	protein_coding	4.31939	2.11083	3.81394e-08
Parvg	ENSMUSG00000022439	protein_coding	4.31474	2.10927	0.000113334
St8sia4	ENSMUSG00000040710	protein_coding	4.30595	2.10633	8.01215e-07
Cldn6	ENSMUSG00000023906	protein_coding	4.30293	2.10532	8.48026e-05
Tnfaip8l1	ENSMUSG00000044469	protein_coding	4.30233	2.10512	0.00441494
Ecscr	ENSMUSG00000073599	protein_coding	4.29778	2.10359	4.78283e-06
Muc4	ENSMUSG00000079620	protein_coding	4.29558	2.10285	0.000269223
6030419C18Rik	ENSMUSG00000066607	protein_coding	4.29461	2.10253	0.00011655
Csf2ra	ENSMUSG00000059326	protein_coding	4.28953	2.10082	2.73362e-08
Crip1	ENSMUSG00000006360	protein_coding	4.28889	2.10061	4.20047e-07
Kif18b	ENSMUSG00000051378	protein_coding	4.28685	2.09992	0.00242221
1700024P16Rik	ENSMUSG00000078612	protein_coding	4.28167	2.09817	4.24986e-05
Ppm1j	ENSMUSG00000002228	protein_coding	4.28132	2.09806	1.3733e-06
Gpihbp1	ENSMUSG00000022579	protein_coding	4.27882	2.09721	7.63885e-07
Ncapg2	ENSMUSG00000042029	protein_coding	4.27137	2.0947	5.00309e-05
Trim5	ENSMUSG00000060441	protein_coding	4.26978	2.09416	0.0124542
Serpinf1	ENSMUSG00000000753	protein_coding	4.25483	2.0891	0.000241108
Batf3	ENSMUSG00000026630	protein_coding	4.25221	2.08821	0.000192013
Lrp1	ENSMUSG00000040249	protein_coding	4.24018	2.08413	4.26079e-08
Irf4	ENSMUSG00000021356	protein_coding	4.23803	2.0834	0.000519054
Abcc3	ENSMUSG00000020865	protein_coding	4.23325	2.08177	3.85204e-06
Dhx58	ENSMUSG00000017830	protein_coding	4.23194	2.08132	8.8391e-05
Akna	ENSMUSG00000039158	protein_coding	4.23048	2.08082	1.13586e-05
Ncaph	ENSMUSG00000034906	protein_coding	4.23037	2.08078	0.000186273
Scn7a	ENSMUSG00000034810	protein_coding	4.22887	2.08027	7.43472e-06
Prex1	ENSMUSG00000039621	protein_coding	4.22664	2.07951	1.26563e-06
Pltp	ENSMUSG00000017754	protein_coding	4.2212	2.07765	9.65638e-06
Eme1	ENSMUSG00000039055	protein_coding	4.21097	2.07415	0.0167982
Ifngr1	ENSMUSG00000020009	protein_coding	4.21068	2.07405	6.38903e-08
Cks1b	ENSMUSG00000028044	protein_coding	4.21041	2.07396	4.54123e-06
Cpe	ENSMUSG00000037852	protein_coding	4.21003	2.07383	2.96143e-08
Akap12	ENSMUSG00000038587	protein_coding	4.20141	2.07087	1.86701e-07
Mthfd2	ENSMUSG00000005667	protein_coding	4.19706	2.06938	7.60548e-07
Fermt3	ENSMUSG00000024965	protein_coding	4.19622	2.06909	5.4306e-06
Myadm	ENSMUSG00000068566	protein_coding	4.19178	2.06756	7.29362e-08
Epha3	ENSMUSG00000052504	protein_coding	4.1912	2.06736	0.00366788
2310043M15Rik	ENSMUSG00000097768	lincRNA	4.18758	2.06612	0.00704166
Trim30d	ENSMUSG00000057596	protein_coding	4.17991	2.06347	0.000356294
Heyl	ENSMUSG00000032744	protein_coding	4.17688	2.06243	3.09902e-06
Itgb7	ENSMUSG00000001281	protein_coding	4.17166	2.06062	0.000108293
Mmp19	ENSMUSG00000025355	protein_coding	4.17166	2.06062	0.0104303
Tmem119	ENSMUSG00000054675	protein_coding	4.16831	2.05946	4.95874e-07
Pyhin1	ENSMUSG00000043263	protein_coding	4.16024	2.05667	1.14936e-05
Gm10406	ENSMUSG00000093985	protein_coding	4.1596	2.05645	0.000143766
Oxtr	ENSMUSG00000049112	protein_coding	4.15205	2.05382	0.0341571
Slc7a2	ENSMUSG00000031596	protein_coding	4.14876	2.05268	4.53309e-06
Cldn7	ENSMUSG00000018569	protein_coding	4.14679	2.05199	5.35706e-08
Lypd3	ENSMUSG00000057454	protein_coding	4.14545	2.05153	0.0333665
Arhgdib	ENSMUSG00000030220	protein_coding	4.14289	2.05064	1.59876e-07
Map3k1	ENSMUSG00000021754	protein_coding	4.14289	2.05064	4.57387e-08
Nfkbia	ENSMUSG00000021025	protein_coding	4.13997	2.04962	6.32475e-08
Dok3	ENSMUSG00000035711	protein_coding	4.13128	2.04659	1.12796e-05
Gm3020	ENSMUSG00000079402	protein_coding	4.13015	2.04619	0.000174146
Des	ENSMUSG00000026208	protein_coding	4.12688	2.04505	3.34011e-07
Gm8094	ENSMUSG00000091733	protein_coding	4.11979	2.04257	0.00853842
Dact3	ENSMUSG00000078794	protein_coding	4.11673	2.0415	8.45262e-05
Fam114a1	ENSMUSG00000029185	protein_coding	4.11225	2.03993	6.18384e-06
Sdc1	ENSMUSG00000020592	protein_coding	4.10938	2.03892	1.29185e-07
Mcam	ENSMUSG00000032135	protein_coding	4.09996	2.03561	3.63683e-07
Col14a1	ENSMUSG00000022371	protein_coding	4.09881	2.0352	1.04826e-06
Elf3	ENSMUSG00000003051	protein_coding	4.09715	2.03462	8.19184e-08
Trim30a	ENSMUSG00000030921	protein_coding	4.09366	2.03339	1.01123e-05
Ccl19	ENSMUSG00000071005	protein_coding	4.09071	2.03235	1.26947e-06
Asic2	ENSMUSG00000020704	protein_coding	4.08852	2.03158	0.0119737
9330132A10Rik	ENSMUSG00000043498	pseudogene	4.08171	2.02917	0.0111034
Fam83d	ENSMUSG00000027654	protein_coding	4.07679	2.02743	0.00676107
Nradd	ENSMUSG00000032491	protein_coding	4.07533	2.02692	3.58465e-05
Cd248	ENSMUSG00000056481	protein_coding	4.07506	2.02682	4.28423e-07
Stmn1	ENSMUSG00000028832	protein_coding	4.07492	2.02677	6.61256e-08
Pydc3	ENSMUSG00000066677	protein_coding	4.07194	2.02571	7.73678e-05
Trp53i11	ENSMUSG00000068735	protein_coding	4.069	2.02467	2.31324e-07
Trib3	ENSMUSG00000032715	protein_coding	4.06522	2.02333	4.36993e-05
Fbln2	ENSMUSG00000064080	protein_coding	4.05965	2.02136	1.45865e-05
Mapk11	ENSMUSG00000053137	protein_coding	4.05811	2.02081	1.44907e-06
Ly6d	ENSMUSG00000034634	protein_coding	4.05658	2.02026	2.36674e-05
St6gal1	ENSMUSG00000022885	protein_coding	4.05279	2.01892	2.31128e-07
Sbno2	ENSMUSG00000035673	protein_coding	4.04739	2.01699	9.87289e-08
Pkp1	ENSMUSG00000026413	protein_coding	4.03794	2.01362	0.0238911
Kif22	ENSMUSG00000030677	protein_coding	4.0366	2.01314	7.60871e-05
Mthfd1l	ENSMUSG00000040675	protein_coding	4.02768	2.00995	0.000881529
Lgals3bp	ENSMUSG00000033880	protein_coding	4.01963	2.00706	9.72556e-08
Clic1	ENSMUSG00000007041	protein_coding	4.01643	2.00591	6.69257e-08
Sirpb1a	ENSMUSG00000095788	protein_coding	4.01577	2.00568	0.00362993
Sh3bgrl3	ENSMUSG00000028843	protein_coding	4.01443	2.0052	6.97503e-08
Dcn	ENSMUSG00000019929	protein_coding	4.00988	2.00356	1.63213e-07
Ptrh1	ENSMUSG00000053746	protein_coding	4.00935	2.00337	8.18051e-06
Chek1	ENSMUSG00000032113	protein_coding	4.00849	2.00306	0.00246487
Emp1	ENSMUSG00000030208	protein_coding	4.00702	2.00253	1.49773e-07
Sacs	ENSMUSG00000048279	protein_coding	4.00639	2.0023	0.000367648
S100a10	ENSMUSG00000041959	protein_coding	4.00597	2.00215	7.43918e-08
Zap70	ENSMUSG00000026117	protein_coding	4.00558	2.00201	0.0377474
Tubb6	ENSMUSG00000001473	protein_coding	4.00509	2.00184	5.23613e-07
Col4a2	ENSMUSG00000031503	protein_coding	4.00151	2.00054	6.94827e-08
Sulf1	ENSMUSG00000016918	protein_coding	3.99786	1.99923	0.000327218
Rab31	ENSMUSG00000056515	protein_coding	3.99564	1.99843	4.28366e-07
Gpr183	ENSMUSG00000051212	protein_coding	3.98841	1.99581	0.0118405
Col18a1	ENSMUSG00000001435	protein_coding	3.9791	1.99244	7.41369e-08
Xlr4a	ENSMUSG00000079845	protein_coding	3.97838	1.99218	0.0310991
Pgbd5	ENSMUSG00000050751	protein_coding	3.9759	1.99128	0.00419252
Lig1	ENSMUSG00000056394	protein_coding	3.97467	1.99084	4.68571e-06
Ddah2	ENSMUSG00000007039	protein_coding	3.96919	1.98884	2.04374e-07
D630003M21Rik	ENSMUSG00000037813	protein_coding	3.96039	1.98564	3.39539e-05
Ano5	ENSMUSG00000055489	protein_coding	3.95789	1.98473	0.00337779
Ckap4	ENSMUSG00000046841	protein_coding	3.95369	1.9832	3.98874e-07
Sirpa	ENSMUSG00000037902	protein_coding	3.94445	1.97982	1.22005e-07
Aldh3a1	ENSMUSG00000019102	protein_coding	3.93118	1.97496	0.0110242
Trpv2	ENSMUSG00000018507	protein_coding	3.93081	1.97482	0.000262526
Vash2	ENSMUSG00000037568	protein_coding	3.92952	1.97435	0.0380646
Spn	ENSMUSG00000051457	protein_coding	3.92314	1.97201	9.21042e-05
Samd4	ENSMUSG00000021838	protein_coding	3.917	1.96975	2.43668e-05
Ifi27l2a	ENSMUSG00000079017	protein_coding	3.91692	1.96972	6.41592e-07
Wfdc2	ENSMUSG00000017723	protein_coding	3.91251	1.9681	1.03936e-07
Sphk1	ENSMUSG00000061878	protein_coding	3.91182	1.96784	3.89331e-07
Adamtsl5	ENSMUSG00000043822	protein_coding	3.91017	1.96723	6.40782e-05
Plekho2	ENSMUSG00000050721	protein_coding	3.90342	1.96474	6.65497e-06
Ggt7	ENSMUSG00000027603	protein_coding	3.89892	1.96308	0.00122611
Btla	ENSMUSG00000052013	protein_coding	3.89718	1.96243	0.0120016
Elf4	ENSMUSG00000031103	protein_coding	3.89394	1.96123	1.94335e-05
Irf8	ENSMUSG00000041515	protein_coding	3.8927	1.96077	7.40158e-07
Bspry	ENSMUSG00000028392	protein_coding	3.88572	1.95818	1.82194e-07
2810417H13Rik	ENSMUSG00000040204	protein_coding	3.88043	1.95622	5.53274e-05
Zbtb7c	ENSMUSG00000044646	protein_coding	3.87853	1.95551	1.93953e-05
Wbp5	ENSMUSG00000042712	protein_coding	3.87821	1.95539	1.89076e-07
Serpinb9	ENSMUSG00000045827	protein_coding	3.87719	1.95501	3.64911e-07
Tlr7	ENSMUSG00000044583	protein_coding	3.87403	1.95384	0.00569856
Tnik	ENSMUSG00000027692	protein_coding	3.87097	1.95269	0.021929
Cep170	ENSMUSG00000057335	protein_coding	3.86953	1.95216	1.29518e-06
Dysf	ENSMUSG00000033788	protein_coding	3.86764	1.95146	7.58599e-07
Mycl	ENSMUSG00000028654	protein_coding	3.86413	1.95014	1.26348e-05
Nlrp3	ENSMUSG00000032691	protein_coding	3.86154	1.94918	0.0294032
Anln	ENSMUSG00000036777	protein_coding	3.85531	1.94685	0.000180591
Fes	ENSMUSG00000053158	protein_coding	3.8483	1.94422	5.96663e-06
Slc22a15	ENSMUSG00000033147	protein_coding	3.84254	1.94206	5.08899e-05
Sp110	ENSMUSG00000070034	protein_coding	3.83831	1.94047	8.45395e-05
Pabpc1l	ENSMUSG00000054582	protein_coding	3.83819	1.94043	0.0341718
2610203C20Rik	ENSMUSG00000074415	processed_transcript	3.83603	1.93961	0.000188997
Nbl1	ENSMUSG00000041120	protein_coding	3.8353	1.93934	5.90379e-07
Esco2	ENSMUSG00000022034	protein_coding	3.83333	1.9386	0.00203487
Ier5l	ENSMUSG00000089762	protein_coding	3.83078	1.93764	1.67107e-07
Gjb3	ENSMUSG00000042367	protein_coding	3.82924	1.93706	0.00301837
Capn13	ENSMUSG00000043705	protein_coding	3.82595	1.93582	0.00457498
Sepw1	ENSMUSG00000041571	protein_coding	3.82436	1.93522	4.12077e-07
Eno2	ENSMUSG00000004267	protein_coding	3.81944	1.93336	0.000191619
Zc3hav1	ENSMUSG00000029826	protein_coding	3.81804	1.93283	6.65135e-07
Eif4ebp1	ENSMUSG00000031490	protein_coding	3.81511	1.93173	6.67137e-07
Ptgfrn	ENSMUSG00000027864	protein_coding	3.81128	1.93028	7.26675e-07
Cxcl9	ENSMUSG00000029417	protein_coding	3.80875	1.92932	0.00011815
Cnp	ENSMUSG00000006782	protein_coding	3.80711	1.9287	2.18582e-06
Cd37	ENSMUSG00000030798	protein_coding	3.80682	1.92859	0.000824807
Ypel2	ENSMUSG00000018427	protein_coding	3.80042	1.92616	3.80092e-07
Neurl1a	ENSMUSG00000006435	protein_coding	3.7986	1.92547	0.00113915
Rgs19	ENSMUSG00000002458	protein_coding	3.78973	1.92209	1.74091e-05
Ier2	ENSMUSG00000053560	protein_coding	3.78633	1.9208	3.5677e-07
Cdc6	ENSMUSG00000017499	protein_coding	3.78601	1.92068	0.00296592
Slc39a4	ENSMUSG00000063354	protein_coding	3.78438	1.92006	0.00178466
Klf4	ENSMUSG00000003032	protein_coding	3.77979	1.91831	4.24859e-06
Ptgir	ENSMUSG00000043017	protein_coding	3.77886	1.91795	0.000668816
Fndc4	ENSMUSG00000038552	protein_coding	3.77396	1.91608	5.80892e-05
Brca1	ENSMUSG00000017146	protein_coding	3.77215	1.91539	0.00127863
Fam105a	ENSMUSG00000056069	protein_coding	3.76915	1.91424	3.4957e-05
Itga5	ENSMUSG00000000555	protein_coding	3.76653	1.91323	5.83781e-06
Pla2g5	ENSMUSG00000041193	protein_coding	3.76169	1.91138	1.00666e-05
H2-Q7	ENSMUSG00000060550	protein_coding	3.76126	1.91121	4.86592e-07
Pdgfa	ENSMUSG00000025856	protein_coding	3.75637	1.90934	8.15204e-07
Rtn4	ENSMUSG00000020458	protein_coding	3.75098	1.90727	2.68125e-07
Tes	ENSMUSG00000029552	protein_coding	3.74789	1.90608	1.1871e-06
Ikzf1	ENSMUSG00000018654	protein_coding	3.73631	1.90161	0.0002136
Wipf1	ENSMUSG00000075284	protein_coding	3.73522	1.90119	4.91352e-06
Sema4c	ENSMUSG00000026121	protein_coding	3.7342	1.9008	3.02431e-06
Lilra5	ENSMUSG00000070873	protein_coding	3.73162	1.8998	0.00247882
Dock11	ENSMUSG00000031093	protein_coding	3.73084	1.8995	0.00572472
Psd3	ENSMUSG00000030465	protein_coding	3.72518	1.89731	2.38229e-06
Camk1d	ENSMUSG00000039145	protein_coding	3.72466	1.89711	0.000214789
Actb	ENSMUSG00000029580	protein_coding	3.7205	1.8955	2.46669e-07
Col6a1	ENSMUSG00000001119	protein_coding	3.71776	1.89443	2.18051e-06
Sdc3	ENSMUSG00000025743	protein_coding	3.71526	1.89346	1.28805e-06
Phf11a	ENSMUSG00000044703	protein_coding	3.70581	1.88979	0.00175822
Arrdc4	ENSMUSG00000042659	protein_coding	3.69942	1.8873	1.80684e-06
Piezo2	ENSMUSG00000041482	protein_coding	3.69892	1.88711	0.00103306
Vat1	ENSMUSG00000034993	protein_coding	3.69833	1.88688	4.4093e-07
Loxl3	ENSMUSG00000000693	protein_coding	3.69747	1.88654	0.000174925
Asns	ENSMUSG00000029752	protein_coding	3.69327	1.8849	1.33039e-05
Hexa	ENSMUSG00000025232	protein_coding	3.69183	1.88434	8.02048e-07
Nexn	ENSMUSG00000039103	protein_coding	3.68327	1.88099	0.0023553
Ednra	ENSMUSG00000031616	protein_coding	3.6748	1.87766	0.00261053
Fos	ENSMUSG00000021250	protein_coding	3.66779	1.87491	1.00272e-05
Gm3317	ENSMUSG00000095912	protein_coding	3.66667	1.87447	0.044603
Cx3cl1	ENSMUSG00000031778	protein_coding	3.66502	1.87382	4.34276e-07
Ttc39a	ENSMUSG00000028555	protein_coding	3.65964	1.8717	0.00073022
Krt8	ENSMUSG00000049382	protein_coding	3.65733	1.87079	4.10994e-07
Gm13154	ENSMUSG00000065999	protein_coding	3.65528	1.86998	0.0308989
Sdk2	ENSMUSG00000041592	protein_coding	3.64947	1.86769	0.00545388
Mfge8	ENSMUSG00000030605	protein_coding	3.64915	1.86756	5.84276e-07
Slfn9	ENSMUSG00000069793	protein_coding	3.64845	1.86728	0.0066483
Adamtsl4	ENSMUSG00000015850	protein_coding	3.64811	1.86715	6.97081e-05
Tagln2	ENSMUSG00000026547	protein_coding	3.64747	1.8669	4.38114e-07
Lpar1	ENSMUSG00000038668	protein_coding	3.64527	1.86603	0.000115666
Pycard	ENSMUSG00000030793	protein_coding	3.64141	1.8645	2.89373e-06
Cd24a	ENSMUSG00000047139	protein_coding	3.64106	1.86436	4.30733e-07
Znf41-ps	ENSMUSG00000084350	pseudogene	3.64025	1.86404	2.21337e-06
Cttnbp2nl	ENSMUSG00000062127	protein_coding	3.64018	1.86401	1.85867e-06
Msn	ENSMUSG00000031207	protein_coding	3.63683	1.86268	5.05872e-07
H2-M3	ENSMUSG00000016206	protein_coding	3.63655	1.86257	0.000456019
Spns2	ENSMUSG00000040447	protein_coding	3.63437	1.86171	5.35218e-07
Nupr1	ENSMUSG00000030717	protein_coding	3.62847	1.85936	8.88755e-07
Lpxn	ENSMUSG00000024696	protein_coding	3.62626	1.85848	0.00186411
Ms4a6c	ENSMUSG00000079419	protein_coding	3.6215	1.85659	1.04811e-05
Tmem229b	ENSMUSG00000046157	protein_coding	3.62128	1.8565	0.00018568
Gpsm3	ENSMUSG00000034786	protein_coding	3.62128	1.8565	2.86713e-05
Asf1b	ENSMUSG00000005470	protein_coding	3.61905	1.85561	0.00247369
Itgb3	ENSMUSG00000020689	protein_coding	3.61495	1.85398	0.000609853
Ccnb2	ENSMUSG00000032218	protein_coding	3.6057	1.85028	0.000113887
Casc5	ENSMUSG00000027326	protein_coding	3.60474	1.8499	0.00645138
Gm12250	ENSMUSG00000082292	pseudogene	3.60221	1.84888	0.00629334
2410006H16Rik	ENSMUSG00000086841	processed_transcript	3.60147	1.84859	1.68459e-05
Map4k1	ENSMUSG00000037337	protein_coding	3.60031	1.84812	0.0104164
Anxa5	ENSMUSG00000027712	protein_coding	3.5993	1.84772	7.01293e-07
Sertad4	ENSMUSG00000016262	protein_coding	3.59778	1.84711	0.00017881
Flt3	ENSMUSG00000042817	protein_coding	3.59329	1.84531	0.0375337
Rell1	ENSMUSG00000047881	protein_coding	3.5789	1.83952	3.36066e-06
Prune2	ENSMUSG00000039126	protein_coding	3.5763	1.83847	0.0107796
Knstrn	ENSMUSG00000027331	protein_coding	3.57463	1.83779	0.000129641
Scube1	ENSMUSG00000016763	protein_coding	3.57434	1.83768	0.000308885
Rad54l	ENSMUSG00000028702	protein_coding	3.56667	1.83458	0.00472297
Irf9	ENSMUSG00000002325	protein_coding	3.56512	1.83395	1.85347e-06
Sh2d5	ENSMUSG00000045349	protein_coding	3.55556	1.83007	0.0370463
H2-Bl	ENSMUSG00000073406	polymorphic_pseudogene	3.55006	1.82784	4.52446e-05
C1rb	ENSMUSG00000098470	protein_coding	3.54911	1.82746	0.000278978
Neto2	ENSMUSG00000036902	protein_coding	3.54779	1.82692	0.0237547
Srpx	ENSMUSG00000090084	protein_coding	3.54768	1.82688	0.0259952
Lysmd2	ENSMUSG00000032184	protein_coding	3.54399	1.82537	0.037185
Etv4	ENSMUSG00000017724	protein_coding	3.54381	1.8253	0.0012912
Rasa3	ENSMUSG00000031453	protein_coding	3.54228	1.82468	2.16344e-05
Micall2	ENSMUSG00000036718	protein_coding	3.53006	1.81969	7.76543e-05
Agpat4	ENSMUSG00000023827	protein_coding	3.52727	1.81855	0.000115593
Srgn	ENSMUSG00000020077	protein_coding	3.52165	1.81625	1.11631e-05
Ebi3	ENSMUSG00000003206	protein_coding	3.52104	1.816	0.0400498
Ikbke	ENSMUSG00000042349	protein_coding	3.52091	1.81595	3.82782e-05
Hpcal4	ENSMUSG00000046093	protein_coding	3.51663	1.8142	0.000167047
Birc2	ENSMUSG00000057367	protein_coding	3.5154	1.81369	1.97038e-06
Fbln5	ENSMUSG00000021186	protein_coding	3.51047	1.81166	1.51641e-06
Ccdc102a	ENSMUSG00000063605	protein_coding	3.5095	1.81127	0.00012277
Anxa6	ENSMUSG00000018340	protein_coding	3.50628	1.80994	1.33475e-06
Hivep3	ENSMUSG00000028634	protein_coding	3.50304	1.80861	0.000344385
Dpysl2	ENSMUSG00000022048	protein_coding	3.48979	1.80314	1.30082e-05
Sgol1	ENSMUSG00000023940	protein_coding	3.48435	1.80089	0.0285569
Zfp599	ENSMUSG00000062794	protein_coding	3.47287	1.79613	0.0254445
Alpk1	ENSMUSG00000028028	protein_coding	3.47095	1.79533	0.000300052
Clec18a	ENSMUSG00000033633	protein_coding	3.46807	1.79413	0.011217
Cmtm7	ENSMUSG00000032436	protein_coding	3.46667	1.79355	3.73043e-05
Pid1	ENSMUSG00000045658	protein_coding	3.46667	1.79355	0.000306426
Mmp23	ENSMUSG00000029061	protein_coding	3.46248	1.79181	1.64723e-05
Ifi203	ENSMUSG00000039997	protein_coding	3.46182	1.79153	8.07792e-06
Ager	ENSMUSG00000015452	protein_coding	3.46154	1.79141	0.000795613
Ctla2b	ENSMUSG00000074874	protein_coding	3.45796	1.78992	0.0291442
Tor3a	ENSMUSG00000060519	protein_coding	3.45434	1.78841	6.25126e-06
Xlr4b	ENSMUSG00000067768	protein_coding	3.45345	1.78804	0.0432416
Clic6	ENSMUSG00000022949	protein_coding	3.45041	1.78677	0.0262306
9330175E14Rik	ENSMUSG00000097194	lincRNA	3.45038	1.78676	0.0403237
Pgf	ENSMUSG00000004791	protein_coding	3.45	1.7866	0.0329316
Stk17b	ENSMUSG00000026094	protein_coding	3.44847	1.78596	9.84043e-06
Adam19	ENSMUSG00000011256	protein_coding	3.44397	1.78407	0.000111872
Psme2	ENSMUSG00000079197	protein_coding	3.44307	1.7837	2.17333e-06
Lgals9	ENSMUSG00000001123	protein_coding	3.44284	1.7836	2.81267e-05
Apobr	ENSMUSG00000042759	protein_coding	3.44244	1.78343	0.00078445
Pmp22	ENSMUSG00000018217	protein_coding	3.44065	1.78268	6.53191e-06
Cd180	ENSMUSG00000021624	protein_coding	3.43839	1.78173	0.00619611
Timp2	ENSMUSG00000017466	protein_coding	3.43783	1.7815	2.15243e-06
Tcf19	ENSMUSG00000050410	protein_coding	3.43751	1.78136	3.98861e-05
Nrm	ENSMUSG00000059791	protein_coding	3.43423	1.77999	0.00060214
Apitd1	ENSMUSG00000073705	protein_coding	3.42953	1.77801	0.00289125
Rab13	ENSMUSG00000027935	protein_coding	3.42888	1.77774	2.34914e-05
Pcdh8	ENSMUSG00000036422	protein_coding	3.42579	1.77644	0.0058878
Mall	ENSMUSG00000027377	protein_coding	3.42065	1.77427	0.0113053
Btg2	ENSMUSG00000020423	protein_coding	3.41962	1.77384	3.09114e-06
Smarca1	ENSMUSG00000031099	protein_coding	3.4185	1.77336	0.00423852
Rpl12	ENSMUSG00000038900	protein_coding	3.41127	1.77031	1.47833e-06
S100a16	ENSMUSG00000074457	protein_coding	3.4079	1.76888	2.06051e-06
Gm5796	ENSMUSG00000096775	protein_coding	3.40787	1.76887	0.0012236
Rgs14	ENSMUSG00000052087	protein_coding	3.40351	1.76702	0.0198811
Bbc3	ENSMUSG00000002083	protein_coding	3.40305	1.76683	2.76106e-05
Rassf4	ENSMUSG00000042129	protein_coding	3.40026	1.76565	6.2007e-05
Ptma	ENSMUSG00000026238	protein_coding	3.39542	1.76359	1.48115e-06
Lpcat1	ENSMUSG00000021608	protein_coding	3.3951	1.76345	4.32831e-05
Frem1	ENSMUSG00000059049	protein_coding	3.39464	1.76326	0.00022696
Hmga1	ENSMUSG00000046711	protein_coding	3.39052	1.76151	2.7659e-06
Ptpre	ENSMUSG00000041836	protein_coding	3.3864	1.75975	0.000211408
Pbk	ENSMUSG00000022033	protein_coding	3.38018	1.7571	0.00112248
Ddx60	ENSMUSG00000037921	protein_coding	3.37571	1.75519	0.012165
F3	ENSMUSG00000028128	protein_coding	3.36717	1.75154	6.38772e-06
St6galnac4	ENSMUSG00000079442	protein_coding	3.36685	1.7514	0.000344707
Nek6	ENSMUSG00000026749	protein_coding	3.36661	1.7513	5.2741e-06
Cdc7	ENSMUSG00000029283	protein_coding	3.34242	1.74089	0.0083707
Olfml2b	ENSMUSG00000038463	protein_coding	3.33854	1.73922	0.006323
Ggt5	ENSMUSG00000006344	protein_coding	3.33644	1.73831	0.000343937
Gbp6	ENSMUSG00000079362	protein_coding	3.33621	1.73821	2.34324e-05
Tuba1b	ENSMUSG00000023004	protein_coding	3.334	1.73725	2.21472e-06
Ncam1	ENSMUSG00000039542	protein_coding	3.33333	1.73697	0.00186742
Sh3pxd2b	ENSMUSG00000040711	protein_coding	3.33116	1.73603	4.82861e-05
Gng2	ENSMUSG00000043004	protein_coding	3.33069	1.73582	0.000159774
Inf2	ENSMUSG00000037679	protein_coding	3.32999	1.73552	2.27232e-05
Ly6e	ENSMUSG00000022587	protein_coding	3.32821	1.73475	2.25803e-06
Tubb2a	ENSMUSG00000058672	protein_coding	3.32567	1.73365	2.8901e-06
Tbc1d10c	ENSMUSG00000040247	protein_coding	3.32525	1.73346	0.0110023
Rps24	ENSMUSG00000025290	protein_coding	3.32474	1.73324	2.39711e-06
Ifit2	ENSMUSG00000045932	protein_coding	3.31655	1.72968	3.42562e-05
F630028O10Rik	ENSMUSG00000078122	antisense	3.31525	1.72912	0.0141965
Cenpa	ENSMUSG00000029177	protein_coding	3.31361	1.7284	0.000395075
Gng11	ENSMUSG00000032766	protein_coding	3.31068	1.72713	3.05906e-05
Mxd3	ENSMUSG00000021485	protein_coding	3.3037	1.72408	0.00177806
Sparcl1	ENSMUSG00000029309	protein_coding	3.30151	1.72313	1.72736e-05
Rpl22l1	ENSMUSG00000039221	protein_coding	3.30099	1.7229	6.02593e-06
Procr	ENSMUSG00000027611	protein_coding	3.29734	1.7213	0.00435077
Kcnd1	ENSMUSG00000009731	protein_coding	3.29462	1.72011	0.0155865
Gins2	ENSMUSG00000031821	protein_coding	3.27958	1.71351	0.000337255
Btg1	ENSMUSG00000036478	protein_coding	3.27597	1.71192	3.85424e-06
Traip	ENSMUSG00000032586	protein_coding	3.27353	1.71085	0.021546
Mcm5	ENSMUSG00000005410	protein_coding	3.26121	1.70541	3.67876e-05
S100a13	ENSMUSG00000042312	protein_coding	3.25694	1.70352	1.34207e-05
Klhl23	ENSMUSG00000042155	protein_coding	3.25585	1.70303	0.00295387
Gpc2	ENSMUSG00000029510	protein_coding	3.25505	1.70268	0.00801354
Ywhah	ENSMUSG00000018965	protein_coding	3.25455	1.70246	4.25108e-06
Gm3373	ENSMUSG00000094370	protein_coding	3.25427	1.70233	0.000694471
Fut10	ENSMUSG00000046152	protein_coding	3.25369	1.70208	0.0269819
Itpr3	ENSMUSG00000042644	protein_coding	3.25324	1.70188	2.76469e-05
Ptgs2	ENSMUSG00000032487	protein_coding	3.2532	1.70186	0.0183624
Uba7	ENSMUSG00000032596	protein_coding	3.2514	1.70106	2.19213e-05
Samhd1	ENSMUSG00000027639	protein_coding	3.24916	1.70007	1.18771e-05
Apaf1	ENSMUSG00000019979	protein_coding	3.24878	1.6999	0.000299729
Pkmyt1	ENSMUSG00000023908	protein_coding	3.24812	1.69961	0.00226971
Megf6	ENSMUSG00000057751	protein_coding	3.24436	1.69794	0.0162125
Pknox2	ENSMUSG00000035934	protein_coding	3.2442	1.69786	0.00100847
Gmfg	ENSMUSG00000060791	protein_coding	3.24232	1.69703	0.000278205
Pmepa1	ENSMUSG00000038400	protein_coding	3.24132	1.69658	5.5125e-06
Flot1	ENSMUSG00000059714	protein_coding	3.2407	1.69631	6.47431e-06
Prkcdbp	ENSMUSG00000037060	protein_coding	3.23208	1.69247	1.70067e-05
Cacna2d1	ENSMUSG00000040118	protein_coding	3.23131	1.69212	0.000581824
Pxdc1	ENSMUSG00000021411	protein_coding	3.22618	1.68983	0.000351732
Pcdh18	ENSMUSG00000037892	protein_coding	3.22343	1.6886	0.00131685
Itgav	ENSMUSG00000027087	protein_coding	3.2206	1.68733	5.15796e-06
Dpt	ENSMUSG00000026574	protein_coding	3.21781	1.68608	0.000733933
Scx	ENSMUSG00000034161	protein_coding	3.2155	1.68504	6.27015e-05
Stat3	ENSMUSG00000004040	protein_coding	3.21549	1.68504	5.51355e-06
Dsel	ENSMUSG00000038702	protein_coding	3.21078	1.68292	0.00109249
Kirrel	ENSMUSG00000041734	protein_coding	3.20595	1.68075	4.92319e-05
Loxl2	ENSMUSG00000034205	protein_coding	3.20566	1.68062	0.000131612
Erdr1	ENSMUSG00000096768	protein_coding	3.20502	1.68033	7.41355e-06
Gm3500	ENSMUSG00000096003	protein_coding	3.204	1.67987	0.00101455
Ddx58	ENSMUSG00000040296	protein_coding	3.20386	1.67981	1.32823e-05
Sh3bgrl	ENSMUSG00000031246	protein_coding	3.20325	1.67954	6.07181e-06
Racgap1	ENSMUSG00000023015	protein_coding	3.20169	1.67884	0.000186151
Ppp1r14b	ENSMUSG00000056612	protein_coding	3.20153	1.67876	6.20719e-06
Ccnb1	ENSMUSG00000041431	protein_coding	3.20029	1.6782	0.00086487
Pvr	ENSMUSG00000040511	protein_coding	3.19941	1.6778	2.01116e-05
Lmnb1	ENSMUSG00000024590	protein_coding	3.19347	1.67513	9.42308e-05
Prss23	ENSMUSG00000039405	protein_coding	3.19314	1.67498	2.15648e-05
Unc5b	ENSMUSG00000020099	protein_coding	3.19258	1.67472	2.40274e-05
Cdca8	ENSMUSG00000028873	protein_coding	3.19178	1.67436	0.000643798
H2-Q6	ENSMUSG00000073409	protein_coding	3.19121	1.6741	1.10156e-05
Rhog	ENSMUSG00000073982	protein_coding	3.18979	1.67346	1.50974e-05
Arhgef25	ENSMUSG00000019467	protein_coding	3.18931	1.67324	7.80123e-05
Ifi27	ENSMUSG00000064215	protein_coding	3.18832	1.6728	9.099e-06
Gm9320	ENSMUSG00000093514	pseudogene	3.17891	1.66853	2.52354e-05
Gm2897	ENSMUSG00000079410	protein_coding	3.17877	1.66847	0.000565
Plekhg2	ENSMUSG00000037552	protein_coding	3.17708	1.6677	1.86319e-05
Gpr35	ENSMUSG00000026271	protein_coding	3.17691	1.66762	0.00804479
Apobec3	ENSMUSG00000009585	protein_coding	3.1741	1.66635	1.29031e-05
Foxm1	ENSMUSG00000001517	protein_coding	3.17349	1.66607	0.000280941
Fam49b	ENSMUSG00000022378	protein_coding	3.17336	1.66601	5.57802e-05
Tnfrsf23	ENSMUSG00000037613	protein_coding	3.1719	1.66535	0.00166697
Ap1s2	ENSMUSG00000031367	protein_coding	3.17182	1.66531	3.27408e-05
Numbl	ENSMUSG00000063160	protein_coding	3.16391	1.66171	0.000575207
Agap2	ENSMUSG00000025422	protein_coding	3.16387	1.66169	0.00833229
Nfkb1	ENSMUSG00000028163	protein_coding	3.15128	1.65594	1.68855e-05
Hilpda	ENSMUSG00000043421	protein_coding	3.15028	1.65548	0.00110186
Ssc5d	ENSMUSG00000035279	protein_coding	3.14549	1.65328	0.00836351
Gimap3	ENSMUSG00000039264	protein_coding	3.14403	1.65262	0.0117294
Jazf1	ENSMUSG00000063568	protein_coding	3.13808	1.64988	0.0272603
Tbc1d2b	ENSMUSG00000037410	protein_coding	3.13637	1.64909	4.09408e-05
Rps12	ENSMUSG00000061983	protein_coding	3.135	1.64847	7.215e-06
Cyp4f16	ENSMUSG00000048440	protein_coding	3.13288	1.64749	5.22632e-05
Atf5	ENSMUSG00000038539	protein_coding	3.12966	1.64601	1.30026e-05
Ifi35	ENSMUSG00000010358	protein_coding	3.12926	1.64582	2.8611e-05
Adora2b	ENSMUSG00000018500	protein_coding	3.12724	1.64489	0.000316147
Fancd2	ENSMUSG00000034023	protein_coding	3.12121	1.64211	0.0462351
Tacstd2	ENSMUSG00000051397	protein_coding	3.11784	1.64055	9.34082e-06
Mns1	ENSMUSG00000032221	protein_coding	3.11765	1.64046	0.0417407
Cbr3	ENSMUSG00000022947	protein_coding	3.11722	1.64026	0.0017784
Scarf2	ENSMUSG00000012017	protein_coding	3.11335	1.63847	2.55976e-05
Map7d1	ENSMUSG00000028849	protein_coding	3.11217	1.63792	1.61056e-05
Milr1	ENSMUSG00000040528	protein_coding	3.11176	1.63773	0.0103043
Hic1	ENSMUSG00000043099	protein_coding	3.10859	1.63626	2.65435e-05
Plscr3	ENSMUSG00000019461	protein_coding	3.10141	1.63292	1.81042e-05
Tgif1	ENSMUSG00000047407	protein_coding	3.09865	1.63164	1.94658e-05
Ets1	ENSMUSG00000032035	protein_coding	3.09305	1.62903	3.43852e-05
Irak3	ENSMUSG00000020227	protein_coding	3.09136	1.62824	0.00985572
Gas7	ENSMUSG00000033066	protein_coding	3.07635	1.62122	0.000200509
Tspan8	ENSMUSG00000034127	protein_coding	3.07561	1.62087	1.78137e-05
Agrn	ENSMUSG00000041936	protein_coding	3.07308	1.61968	1.02919e-05
Rasgrp4	ENSMUSG00000030589	protein_coding	3.0728	1.61955	0.0104232
Myo1b	ENSMUSG00000018417	protein_coding	3.07005	1.61826	0.000144388
Hap1	ENSMUSG00000006930	protein_coding	3.0689	1.61772	0.000106616
Frk	ENSMUSG00000019779	protein_coding	3.06782	1.61721	3.05849e-05
Aspm	ENSMUSG00000033952	protein_coding	3.05865	1.61289	0.0067316
Atp8b2	ENSMUSG00000060671	protein_coding	3.05455	1.61096	9.00186e-05
Twist1	ENSMUSG00000035799	protein_coding	3.04704	1.60741	0.0167194
Fam129a	ENSMUSG00000026483	protein_coding	3.04234	1.60518	4.05339e-05
Bak1	ENSMUSG00000057789	protein_coding	3.0369	1.6026	3.75521e-05
Gdpd5	ENSMUSG00000035314	protein_coding	3.03364	1.60105	0.000277247
Itih3	ENSMUSG00000006522	protein_coding	3.03258	1.60054	0.0042931
A630001G21Rik	ENSMUSG00000052760	protein_coding	3.03229	1.60041	0.00848459
Eif6	ENSMUSG00000027613	protein_coding	3.03216	1.60035	1.53855e-05
Lpcat4	ENSMUSG00000027134	protein_coding	3.02979	1.59922	7.36956e-05
Hoxa11os	ENSMUSG00000086427	processed_transcript	3.02103	1.59504	0.0216689
Mcm4	ENSMUSG00000022673	protein_coding	3.01919	1.59416	0.000241608
Gm5077	ENSMUSG00000079343	protein_coding	3.016	1.59263	0.0102275
Cdca2	ENSMUSG00000048922	protein_coding	3.01449	1.59192	0.0130111
Obsl1	ENSMUSG00000026211	protein_coding	3.01195	1.5907	0.000474823
E130012A19Rik	ENSMUSG00000043439	protein_coding	3.00709	1.58837	3.33395e-05
H2-Q4	ENSMUSG00000035929	protein_coding	3.00699	1.58832	1.74412e-05
Svep1	ENSMUSG00000028369	protein_coding	3.00653	1.5881	0.000329691
Map4k4	ENSMUSG00000026074	protein_coding	3.00274	1.58628	2.68369e-05
Dio3	ENSMUSG00000075707	protein_coding	3.0024	1.58612	0.028934
Map3k8	ENSMUSG00000024235	protein_coding	3.00197	1.58591	0.00774234
Man1c1	ENSMUSG00000037306	protein_coding	3.00149	1.58568	0.000505471
H2-Q1	ENSMUSG00000079507	protein_coding	3.00021	1.58506	4.55931e-05
Zcchc24	ENSMUSG00000055538	protein_coding	2.99852	1.58425	0.00020968
Trim47	ENSMUSG00000020773	protein_coding	2.99569	1.58289	2.351e-05
1500012F01Rik	ENSMUSG00000074578	protein_coding	2.99391	1.58203	5.95701e-05
Bace2	ENSMUSG00000040605	protein_coding	2.99049	1.58038	0.00593704
Npm1	ENSMUSG00000057113	protein_coding	2.98356	1.57703	1.90544e-05
Gm20645	ENSMUSG00000093470	lincRNA	2.98157	1.57607	0.00824948
Elk3	ENSMUSG00000008398	protein_coding	2.97383	1.57232	6.04174e-05
Lrg1	ENSMUSG00000037095	protein_coding	2.97092	1.57091	3.42564e-05
Il16	ENSMUSG00000001741	protein_coding	2.97083	1.57087	0.00255743
AU020206	ENSMUSG00000097415	lincRNA	2.97033	1.57063	0.00549994
Rab8b	ENSMUSG00000036943	protein_coding	2.96917	1.57006	0.000138952
Gpr27	ENSMUSG00000072875	protein_coding	2.96896	1.56996	0.000690428
Tfr2	ENSMUSG00000029716	protein_coding	2.96849	1.56973	0.0250285
Efnb2	ENSMUSG00000001300	protein_coding	2.96296	1.56704	0.000103311
Egflam	ENSMUSG00000042961	protein_coding	2.95932	1.56526	0.00162385
H2-Q5	ENSMUSG00000055413	pseudogene	2.95821	1.56472	0.000145635
Lama2	ENSMUSG00000019899	protein_coding	2.95755	1.5644	0.000175865
Ddr2	ENSMUSG00000026674	protein_coding	2.95626	1.56377	0.000188333
Csf2rb2	ENSMUSG00000071714	protein_coding	2.95569	1.56349	0.000900123
Usp18	ENSMUSG00000030107	protein_coding	2.9485	1.55998	0.00376946
Antxr1	ENSMUSG00000033420	protein_coding	2.94824	1.55986	0.000807656
Rbm3	ENSMUSG00000031167	protein_coding	2.9466	1.55905	2.5908e-05
Ckap2l	ENSMUSG00000048327	protein_coding	2.94395	1.55775	0.0122763
Pvrl2	ENSMUSG00000062300	protein_coding	2.94301	1.55729	3.83479e-05
Zfp57	ENSMUSG00000036036	protein_coding	2.94265	1.55711	0.00282103
Spint2	ENSMUSG00000074227	protein_coding	2.94186	1.55673	2.15878e-05
Cyp27b1	ENSMUSG00000006724	protein_coding	2.9403	1.55596	0.00075753
Nkd1	ENSMUSG00000031661	protein_coding	2.93864	1.55515	0.00110669
Fbln1	ENSMUSG00000006369	protein_coding	2.93235	1.55206	0.000417917
Il1rl1	ENSMUSG00000026069	protein_coding	2.93124	1.55151	0.0115026
Lum	ENSMUSG00000036446	protein_coding	2.92958	1.55069	0.00354368
Cenpm	ENSMUSG00000068101	protein_coding	2.92724	1.54954	0.017061
Armcx3	ENSMUSG00000049047	protein_coding	2.9217	1.54681	9.42258e-05
Lrrc32	ENSMUSG00000090958	protein_coding	2.92165	1.54678	9.95282e-05
6530402F18Rik	ENSMUSG00000079499	processed_transcript	2.91612	1.54405	0.0159256
Nrp1	ENSMUSG00000025810	protein_coding	2.91496	1.54348	3.51328e-05
Pik3r5	ENSMUSG00000020901	protein_coding	2.90853	1.54029	0.000757966
Tapbp	ENSMUSG00000024308	protein_coding	2.9085	1.54027	2.86969e-05
Gngt2	ENSMUSG00000038811	protein_coding	2.90438	1.53823	0.000798388
Msi1	ENSMUSG00000054256	protein_coding	2.9042	1.53814	0.0223158
Tbc1d9	ENSMUSG00000031709	protein_coding	2.90267	1.53738	0.000293321
Rplp1	ENSMUSG00000007892	protein_coding	2.90211	1.5371	2.59062e-05
Cd9	ENSMUSG00000030342	protein_coding	2.89861	1.53536	3.2729e-05
Plcb2	ENSMUSG00000040061	protein_coding	2.89729	1.5347	0.00740506
Trib1	ENSMUSG00000032501	protein_coding	2.89656	1.53434	6.17016e-05
Snhg5	ENSMUSG00000097195	lincRNA	2.89433	1.53323	0.00171284
Map3k6	ENSMUSG00000028862	protein_coding	2.8918	1.53197	0.00147756
Larp6	ENSMUSG00000034839	protein_coding	2.89008	1.53111	0.0338461
Plxnd1	ENSMUSG00000030123	protein_coding	2.88705	1.5296	4.71278e-05
Asb2	ENSMUSG00000021200	protein_coding	2.88578	1.52896	0.0135788
Celf2	ENSMUSG00000002107	protein_coding	2.88391	1.52803	0.000514436
Il4ra	ENSMUSG00000030748	protein_coding	2.88351	1.52783	5.89372e-05
Fkbp7	ENSMUSG00000002732	protein_coding	2.88304	1.52759	0.00706976
Vasp	ENSMUSG00000030403	protein_coding	2.8812	1.52667	5.59366e-05
Parp9	ENSMUSG00000022906	protein_coding	2.87977	1.52595	0.000112132
Gm3696	ENSMUSG00000092167	protein_coding	2.8797	1.52592	0.00255883
Lfng	ENSMUSG00000029570	protein_coding	2.87873	1.52543	0.000357691
Stat1	ENSMUSG00000026104	protein_coding	2.87679	1.52446	6.14785e-05
4930503L19Rik	ENSMUSG00000044906	protein_coding	2.86914	1.52062	0.0119084
Tshz3	ENSMUSG00000021217	protein_coding	2.86689	1.51948	0.0185698
Homer3	ENSMUSG00000003573	protein_coding	2.86568	1.51888	0.00107597
Lix1l	ENSMUSG00000049288	protein_coding	2.86501	1.51854	0.00172436
1700019L03Rik	ENSMUSG00000038987	protein_coding	2.86334	1.5177	0.0283246
Cd93	ENSMUSG00000027435	protein_coding	2.85998	1.516	9.82352e-05
41890	ENSMUSG00000018398	protein_coding	2.85872	1.51537	7.88963e-05
Pld2	ENSMUSG00000020828	protein_coding	2.85643	1.51421	0.000213349
Rela	ENSMUSG00000024927	protein_coding	2.85457	1.51327	5.18805e-05
Csrp1	ENSMUSG00000026421	protein_coding	2.85293	1.51244	4.62562e-05
Tuba1c	ENSMUSG00000043091	protein_coding	2.85073	1.51133	3.66959e-05
Pafah1b3	ENSMUSG00000005447	protein_coding	2.84506	1.50846	0.000134206
Rps27a	ENSMUSG00000020460	protein_coding	2.84464	1.50825	3.85995e-05
Tmem176b	ENSMUSG00000029810	protein_coding	2.8423	1.50706	3.59731e-05
Slc43a3	ENSMUSG00000027074	protein_coding	2.84208	1.50694	0.000186289
Stat2	ENSMUSG00000040033	protein_coding	2.84039	1.50609	8.89845e-05
Rps9	ENSMUSG00000006333	protein_coding	2.83896	1.50536	3.80346e-05
Thbd	ENSMUSG00000074743	protein_coding	2.83775	1.50475	0.000149882
1700017B05Rik	ENSMUSG00000032300	protein_coding	2.83653	1.50413	8.76198e-05
Ltk	ENSMUSG00000027297	protein_coding	2.83502	1.50336	0.0164276
Diap3	ENSMUSG00000022021	protein_coding	2.83384	1.50276	0.0316095
Slc7a5	ENSMUSG00000040010	protein_coding	2.83358	1.50263	0.000699924
Gimap8	ENSMUSG00000064262	protein_coding	2.83296	1.50231	0.000580056
Tgfbr2	ENSMUSG00000032440	protein_coding	2.83294	1.5023	5.02706e-05
2810474O19Rik	ENSMUSG00000032712	protein_coding	2.8311	1.50136	7.9749e-05
Cd2ap	ENSMUSG00000061665	protein_coding	2.82896	1.50027	4.84062e-05
Mx2	ENSMUSG00000023341	protein_coding	2.8281	1.49983	0.0357428
Islr	ENSMUSG00000037206	protein_coding	2.82517	1.49834	0.000863278
Zbtb46	ENSMUSG00000027583	protein_coding	2.82465	1.49807	0.000632163
Arhgef40	ENSMUSG00000004562	protein_coding	2.8212	1.49631	0.000120433
Rasa4	ENSMUSG00000004952	protein_coding	2.82103	1.49622	0.00060423
Fbxw17	ENSMUSG00000037816	protein_coding	2.82016	1.49578	0.000230857
Tcf21	ENSMUSG00000045680	protein_coding	2.8165	1.4939	0.000177871
Stx1a	ENSMUSG00000007207	protein_coding	2.81432	1.49279	0.00854458
Tmem43	ENSMUSG00000030095	protein_coding	2.81267	1.49194	9.07297e-05
Slc39a6	ENSMUSG00000024270	protein_coding	2.81248	1.49184	0.000384228
Fut4	ENSMUSG00000049307	protein_coding	2.81064	1.4909	0.00583985
Esyt1	ENSMUSG00000025366	protein_coding	2.81013	1.49064	0.000171611
Cped1	ENSMUSG00000062980	protein_coding	2.8078	1.48944	0.00244594
Il18r1	ENSMUSG00000026070	protein_coding	2.8078	1.48944	0.00617863
Col5a3	ENSMUSG00000004098	protein_coding	2.8053	1.48815	0.0012587
B3gnt9	ENSMUSG00000069920	protein_coding	2.80214	1.48653	0.0146437
Rpl39	ENSMUSG00000079641	protein_coding	2.79798	1.48439	5.37936e-05
Spred3	ENSMUSG00000037239	protein_coding	2.79701	1.48389	0.00110634
Maged2	ENSMUSG00000025268	protein_coding	2.79517	1.48294	0.000139979
Irgm1	ENSMUSG00000046879	protein_coding	2.79501	1.48285	7.4156e-05
Dnase2a	ENSMUSG00000003812	protein_coding	2.79403	1.48235	0.000137696
Ifit3	ENSMUSG00000074896	protein_coding	2.79322	1.48193	0.000104272
Ier3	ENSMUSG00000003541	protein_coding	2.79237	1.48149	9.31043e-05
Tacc3	ENSMUSG00000037313	protein_coding	2.79173	1.48116	0.00071125
Fxyd6	ENSMUSG00000066705	protein_coding	2.78656	1.47849	0.000638277
C1qtnf2	ENSMUSG00000046491	protein_coding	2.78654	1.47847	0.00740772
Nxn	ENSMUSG00000020844	protein_coding	2.78605	1.47822	0.000241593
Ctsd	ENSMUSG00000007891	protein_coding	2.78499	1.47767	5.09e-05
Sema3c	ENSMUSG00000028780	protein_coding	2.78237	1.47631	7.22634e-05
Ccdc23	ENSMUSG00000028643	protein_coding	2.78135	1.47579	0.000183718
Zfp619	ENSMUSG00000068959	protein_coding	2.77363	1.47178	0.00468282
Cldn23	ENSMUSG00000055976	protein_coding	2.77357	1.47174	0.0439578
Zwilch	ENSMUSG00000032400	protein_coding	2.77089	1.47035	0.0255709
Map4	ENSMUSG00000032479	protein_coding	2.76572	1.46765	8.27501e-05
Ggta1	ENSMUSG00000035778	protein_coding	2.76536	1.46746	0.00140821
Slc20a1	ENSMUSG00000027397	protein_coding	2.76498	1.46727	8.66011e-05
Dusp10	ENSMUSG00000039384	protein_coding	2.7646	1.46707	0.0183643
Ptk7	ENSMUSG00000023972	protein_coding	2.76423	1.46688	0.000293623
Rbms1	ENSMUSG00000026970	protein_coding	2.76404	1.46678	0.000112672
Hmgb2	ENSMUSG00000054717	protein_coding	2.7623	1.46587	0.000108467
Phlda3	ENSMUSG00000041801	protein_coding	2.76145	1.46543	0.000263096
Cfl1	ENSMUSG00000056201	protein_coding	2.75987	1.4646	6.15584e-05
Serinc2	ENSMUSG00000023232	protein_coding	2.75604	1.4626	0.000100495
Dap	ENSMUSG00000039168	protein_coding	2.75528	1.4622	7.75485e-05
Ptch2	ENSMUSG00000028681	protein_coding	2.75264	1.46081	0.0152464
Phgdh	ENSMUSG00000053398	protein_coding	2.75246	1.46072	0.000175016
Ccnd2	ENSMUSG00000000184	protein_coding	2.74926	1.45904	0.000458512
Rhbdf2	ENSMUSG00000020806	protein_coding	2.74861	1.4587	0.000173685
Mb21d1	ENSMUSG00000032344	protein_coding	2.74481	1.45671	0.0142127
Carhsp1	ENSMUSG00000008393	protein_coding	2.74477	1.45669	9.03482e-05
Cdc42ep4	ENSMUSG00000041598	protein_coding	2.74476	1.45668	0.000160893
Evl	ENSMUSG00000021262	protein_coding	2.74414	1.45635	0.00414153
Klf10	ENSMUSG00000037465	protein_coding	2.74019	1.45428	0.000172601
Lamc2	ENSMUSG00000026479	protein_coding	2.73777	1.453	0.000145316
Pinx1	ENSMUSG00000021958	protein_coding	2.72834	1.44803	0.00266377
Eda2r	ENSMUSG00000034457	protein_coding	2.72758	1.44762	0.0295695
1700016C15Rik	ENSMUSG00000015962	protein_coding	2.72506	1.44629	0.000232367
Adam11	ENSMUSG00000020926	protein_coding	2.72269	1.44504	0.000321901
Tpx2	ENSMUSG00000027469	protein_coding	2.72237	1.44486	0.00206769
Mcl1	ENSMUSG00000038612	protein_coding	2.72195	1.44464	8.56548e-05
Gm13251	ENSMUSG00000070605	protein_coding	2.71887	1.44301	0.000585203
Ramp2	ENSMUSG00000001240	protein_coding	2.71853	1.44283	0.000397009
Pnrc1	ENSMUSG00000040128	protein_coding	2.71838	1.44275	0.000103841
Incenp	ENSMUSG00000024660	protein_coding	2.71419	1.44052	0.000951197
Trim6	ENSMUSG00000072244	protein_coding	2.71373	1.44027	0.0484185
Myl9	ENSMUSG00000067818	protein_coding	2.71355	1.44018	0.00011603
Dapk2	ENSMUSG00000032380	protein_coding	2.71115	1.43891	0.00367191
Gpr56	ENSMUSG00000031785	protein_coding	2.70867	1.43758	8.29879e-05
Rplp2	ENSMUSG00000025508	protein_coding	2.70839	1.43744	9.19108e-05
Rhbdl3	ENSMUSG00000017692	protein_coding	2.70564	1.43597	0.00388493
Msrb3	ENSMUSG00000051236	protein_coding	2.70558	1.43594	0.00106365
Scn1b	ENSMUSG00000019194	protein_coding	2.70522	1.43574	0.000465832
Rras2	ENSMUSG00000055723	protein_coding	2.70491	1.43558	0.000161323
Rnf150	ENSMUSG00000047747	protein_coding	2.70274	1.43442	0.00411886
H3f3b	ENSMUSG00000016559	protein_coding	2.69876	1.4323	9.1273e-05
A4galt	ENSMUSG00000047878	protein_coding	2.69755	1.43165	0.0001304
Efna4	ENSMUSG00000028040	protein_coding	2.69356	1.42952	0.000802001
Sash1	ENSMUSG00000015305	protein_coding	2.69264	1.42902	0.000120903
Nrep	ENSMUSG00000042834	protein_coding	2.69188	1.42862	0.000333549
Matk	ENSMUSG00000004933	protein_coding	2.68924	1.4272	0.0191787
Rhoj	ENSMUSG00000046768	protein_coding	2.68836	1.42673	0.00136403
Rerg	ENSMUSG00000030222	protein_coding	2.68764	1.42634	0.00513958
Fkbp1b	ENSMUSG00000020635	protein_coding	2.68747	1.42625	0.0341318
Npdc1	ENSMUSG00000015094	protein_coding	2.68703	1.42601	0.000133378
Filip1l	ENSMUSG00000043336	protein_coding	2.68636	1.42565	0.00124649
Card9	ENSMUSG00000026928	protein_coding	2.68512	1.42498	0.0159517
Fam46a	ENSMUSG00000032265	protein_coding	2.67992	1.42219	0.00142945
Prc1	ENSMUSG00000038943	protein_coding	2.67828	1.42131	0.00125225
Smpd5	ENSMUSG00000071724	protein_coding	2.67738	1.42082	0.0343059
Rps3a1	ENSMUSG00000028081	protein_coding	2.67603	1.42009	0.000100765
Ccdc71l	ENSMUSG00000090946	protein_coding	2.67386	1.41892	0.000553342
Rps20	ENSMUSG00000028234	protein_coding	2.67359	1.41878	0.000107437
Mark1	ENSMUSG00000026620	protein_coding	2.67282	1.41836	0.00760131
Ptprs	ENSMUSG00000013236	protein_coding	2.67078	1.41726	0.000246067
Snai1	ENSMUSG00000042821	protein_coding	2.67063	1.41718	0.00943546
Klf2	ENSMUSG00000055148	protein_coding	2.67037	1.41704	0.000381826
Limd2	ENSMUSG00000040699	protein_coding	2.66853	1.41605	0.000148429
Itga1	ENSMUSG00000042284	protein_coding	2.66566	1.41449	0.000245214
Cacnb3	ENSMUSG00000003352	protein_coding	2.66555	1.41443	0.000261242
Slc38a2	ENSMUSG00000022462	protein_coding	2.66522	1.41425	0.0001352
Tlr4	ENSMUSG00000039005	protein_coding	2.66327	1.4132	0.0102666
Chtf18	ENSMUSG00000019214	protein_coding	2.66109	1.41202	0.0245462
Nostrin	ENSMUSG00000034738	protein_coding	2.65973	1.41128	0.0496454
Calml3	ENSMUSG00000063130	protein_coding	2.65924	1.41101	0.00239096
Gbp9	ENSMUSG00000029298	protein_coding	2.65823	1.41046	0.0064232
Rpl36a	ENSMUSG00000079435	protein_coding	2.65667	1.40962	0.00013429
Trim35	ENSMUSG00000022043	protein_coding	2.65467	1.40853	0.000203046
Cenpk	ENSMUSG00000021714	protein_coding	2.65331	1.40779	0.0021931
Olfr1033	ENSMUSG00000045392	protein_coding	2.65123	1.40666	0.00019427
Atp1b2	ENSMUSG00000041329	protein_coding	2.65071	1.40638	0.000541612
Rhoc	ENSMUSG00000002233	protein_coding	2.64975	1.40586	0.000136975
Ptp4a1	ENSMUSG00000026064	protein_coding	2.64471	1.40311	0.000157309
Ebf4	ENSMUSG00000053552	protein_coding	2.64384	1.40263	0.0401609
Adamts10	ENSMUSG00000024299	protein_coding	2.6428	1.40207	0.000360063
Gucy1b3	ENSMUSG00000028005	protein_coding	2.64242	1.40186	0.00980448
Unc13d	ENSMUSG00000057948	protein_coding	2.6402	1.40064	0.0133268
Dkk2	ENSMUSG00000028031	protein_coding	2.63863	1.39979	0.000347542
Rpl17	ENSMUSG00000062328	protein_coding	2.63567	1.39817	0.000131873
Cenpt	ENSMUSG00000036672	protein_coding	2.63558	1.39812	0.00250547
Snhg1	ENSMUSG00000097188	lincRNA	2.6328	1.3966	0.000569462
Igtp	ENSMUSG00000078853	protein_coding	2.63101	1.39562	0.00034071
2700081O15Rik	ENSMUSG00000053080	protein_coding	2.62911	1.39458	0.000303627
Zeb2	ENSMUSG00000026872	protein_coding	2.62729	1.39357	0.000419021
Prom1	ENSMUSG00000029086	protein_coding	2.62122	1.39024	0.000196059
Smc2	ENSMUSG00000028312	protein_coding	2.62054	1.38986	0.00153315
Npy6r	ENSMUSG00000038071	protein_coding	2.61913	1.38909	0.00724712
Twf2	ENSMUSG00000023277	protein_coding	2.61776	1.38833	0.000519835
Rps15a	ENSMUSG00000008683	protein_coding	2.61752	1.3882	0.000159882
Aplp1	ENSMUSG00000006651	protein_coding	2.6164	1.38759	0.00261323
Rpsa	ENSMUSG00000032518	protein_coding	2.61011	1.38411	0.000146912
Rps5	ENSMUSG00000012848	protein_coding	2.6095	1.38377	0.0001517
Pkdcc	ENSMUSG00000024247	protein_coding	2.60647	1.3821	0.000502692
Arap1	ENSMUSG00000032812	protein_coding	2.6038	1.38062	0.000253277
2310022B05Rik	ENSMUSG00000031983	protein_coding	2.60272	1.38002	0.000228358
Phlda1	ENSMUSG00000020205	protein_coding	2.60255	1.37992	0.000644122
Cyp24a1	ENSMUSG00000038567	protein_coding	2.60158	1.37939	0.000236094
Vmp1	ENSMUSG00000018171	protein_coding	2.60125	1.37921	0.000187069
Pdgfra	ENSMUSG00000029231	protein_coding	2.59906	1.37799	0.000369966
Arhgap11a	ENSMUSG00000041219	protein_coding	2.59858	1.37772	0.00161717
Tpm3	ENSMUSG00000027940	protein_coding	2.59675	1.37671	0.000177432
Spon1	ENSMUSG00000038156	protein_coding	2.59651	1.37657	0.000310719
Sema3d	ENSMUSG00000040254	protein_coding	2.59528	1.37589	0.00198046
Leprot	ENSMUSG00000035212	protein_coding	2.59451	1.37546	0.000226541
Znrf1	ENSMUSG00000033545	protein_coding	2.59431	1.37535	0.000311554
Psme1	ENSMUSG00000022216	protein_coding	2.59369	1.37501	0.000193379
Gm13157	ENSMUSG00000078495	protein_coding	2.593	1.37462	0.000669885
Herc6	ENSMUSG00000029798	protein_coding	2.59219	1.37417	0.00222825
Fmnl3	ENSMUSG00000023008	protein_coding	2.59186	1.37399	0.000379802
C330027C09Rik	ENSMUSG00000033031	protein_coding	2.58962	1.37274	0.00223534
Gins1	ENSMUSG00000027454	protein_coding	2.58895	1.37237	0.0344581
Bmp2	ENSMUSG00000027358	protein_coding	2.58864	1.3722	0.0286572
Gm8909	ENSMUSG00000073402	protein_coding	2.58841	1.37207	0.00104113
Bnip2	ENSMUSG00000011958	protein_coding	2.58561	1.3705	0.000382141
Ngfrap1	ENSMUSG00000046432	protein_coding	2.5852	1.37028	0.000242803
Gbp4	ENSMUSG00000079363	protein_coding	2.58505	1.37019	0.004197
Bub1b	ENSMUSG00000040084	protein_coding	2.58272	1.36889	0.0135821
Sema5a	ENSMUSG00000022231	protein_coding	2.57935	1.36701	0.000275638
Clec9a	ENSMUSG00000046080	protein_coding	2.57829	1.36641	0.039537
Snrpg	ENSMUSG00000057278	protein_coding	2.57708	1.36574	0.000501441
Pold1	ENSMUSG00000038644	protein_coding	2.57553	1.36487	0.000677374
Rgs3	ENSMUSG00000059810	protein_coding	2.57028	1.36193	0.00056376
Skap1	ENSMUSG00000057058	protein_coding	2.57019	1.36188	0.0452325
Myh9	ENSMUSG00000022443	protein_coding	2.56994	1.36173	0.000198354
Rtn2	ENSMUSG00000030401	protein_coding	2.56535	1.35915	0.0277887
Nop58	ENSMUSG00000026020	protein_coding	2.56518	1.35906	0.000470457
Mrpl52	ENSMUSG00000010406	protein_coding	2.56289	1.35777	0.000434205
Ndn	ENSMUSG00000033585	protein_coding	2.56288	1.35777	0.00638046
Parp3	ENSMUSG00000023249	protein_coding	2.56238	1.35749	0.000294487
F2rl1	ENSMUSG00000021678	protein_coding	2.56091	1.35666	0.000360541
Fam57a	ENSMUSG00000069808	protein_coding	2.56028	1.3563	0.00619188
Tpst1	ENSMUSG00000034118	protein_coding	2.55678	1.35433	0.00601194
B3gnt3	ENSMUSG00000031803	protein_coding	2.55616	1.35398	0.0108095
Cpne8	ENSMUSG00000052560	protein_coding	2.55205	1.35166	0.000222946
Slc13a1	ENSMUSG00000029700	protein_coding	2.54968	1.35032	0.000215777
Kif23	ENSMUSG00000032254	protein_coding	2.54845	1.34962	0.00249901
Id3	ENSMUSG00000007872	protein_coding	2.54666	1.34861	0.000268562
Myo9b	ENSMUSG00000004677	protein_coding	2.54609	1.34828	0.000364758
41893	ENSMUSG00000058013	protein_coding	2.54235	1.34616	0.000322498
Gas5	ENSMUSG00000053332	processed_transcript	2.54152	1.34569	0.000263565
Cyp4v3	ENSMUSG00000079057	protein_coding	2.54143	1.34564	0.00309562
Galnt12	ENSMUSG00000039774	protein_coding	2.54029	1.34499	0.0118225
Snrpd1	ENSMUSG00000002477	protein_coding	2.54002	1.34484	0.000769401
Pla2g15	ENSMUSG00000031903	protein_coding	2.53972	1.34467	0.000700122
Smtnl2	ENSMUSG00000045667	protein_coding	2.53971	1.34467	0.00031357
Lrrc17	ENSMUSG00000039883	protein_coding	2.53345	1.34111	0.00372811
Sema6b	ENSMUSG00000001227	protein_coding	2.53321	1.34097	0.00433754
Rpl13a	ENSMUSG00000074129	protein_coding	2.5311	1.33976	0.000237455
H2-Ob	ENSMUSG00000041538	protein_coding	2.52984	1.33904	0.0372374
A230050P20Rik	ENSMUSG00000038884	protein_coding	2.52859	1.33833	0.00104296
Ppp1r3d	ENSMUSG00000049999	protein_coding	2.52806	1.33803	0.0426165
Tgm2	ENSMUSG00000037820	protein_coding	2.52798	1.33799	0.000256578
Pcdhb17	ENSMUSG00000046387	protein_coding	2.52721	1.33755	0.0298301
Gnai2	ENSMUSG00000032562	protein_coding	2.52578	1.33673	0.000263371
Gpx8	ENSMUSG00000021760	protein_coding	2.52373	1.33556	0.00115661
Armcx2	ENSMUSG00000033436	protein_coding	2.52331	1.33532	0.00101088
Gadd45b	ENSMUSG00000015312	protein_coding	2.52209	1.33462	0.00122583
Gstm6	ENSMUSG00000068762	protein_coding	2.5189	1.33279	0.0241468
Hhex	ENSMUSG00000024986	protein_coding	2.5176	1.33205	0.0247007
Amotl1	ENSMUSG00000013076	protein_coding	2.51573	1.33098	0.000655899
Scin	ENSMUSG00000002565	protein_coding	2.51351	1.3297	0.000390981
Tspan17	ENSMUSG00000025875	protein_coding	2.51238	1.32905	0.00144445
Rps16	ENSMUSG00000037563	protein_coding	2.51181	1.32873	0.000273002
KCTD12	ENSMUSG00000098557	protein_coding	2.51069	1.32808	0.000587478
Rbms3	ENSMUSG00000039607	protein_coding	2.50992	1.32764	0.00153832
C1qtnf7	ENSMUSG00000061535	protein_coding	2.50908	1.32716	0.0162453
Ctps	ENSMUSG00000028633	protein_coding	2.50762	1.32632	0.000531258
Cdr2l	ENSMUSG00000050910	protein_coding	2.50726	1.32611	0.00494339
Mrpl33	ENSMUSG00000029142	protein_coding	2.50698	1.32595	0.000422474
Pck2	ENSMUSG00000040618	protein_coding	2.50609	1.32544	0.000530465
Ssbp4	ENSMUSG00000070003	protein_coding	2.50147	1.32278	0.000672602
Pole	ENSMUSG00000007080	protein_coding	2.50103	1.32252	0.0148314
Ckap2	ENSMUSG00000037725	protein_coding	2.4972	1.32031	0.0236882
Bok	ENSMUSG00000026278	protein_coding	2.49646	1.31988	0.00048115
9930111J21Rik1	ENSMUSG00000069893	protein_coding	2.49624	1.31976	0.0446741
Afap1l2	ENSMUSG00000025083	protein_coding	2.4957	1.31945	0.000728537
Rpl13	ENSMUSG00000000740	protein_coding	2.49567	1.31943	0.00029613
Timeless	ENSMUSG00000039994	protein_coding	2.49542	1.31928	0.00339195
Fli1	ENSMUSG00000016087	protein_coding	2.49476	1.3189	0.00363318
Bcl6b	ENSMUSG00000000317	protein_coding	2.49435	1.31866	0.00391727
RPL24	ENSMUSG00000098274	protein_coding	2.49135	1.31693	0.000573467
Slc12a4	ENSMUSG00000017765	protein_coding	2.48946	1.31583	0.000772406
Wdr89	ENSMUSG00000045690	protein_coding	2.48864	1.31536	0.000421455
Grrp1	ENSMUSG00000050105	protein_coding	2.48709	1.31446	0.00299173
Rcc2	ENSMUSG00000040945	protein_coding	2.48511	1.31331	0.000438909
Tmem123	ENSMUSG00000050912	protein_coding	2.48266	1.31188	0.000427553
Rpl34	ENSMUSG00000062006	protein_coding	2.48118	1.31103	0.000355493
Traf2	ENSMUSG00000026942	protein_coding	2.48059	1.31068	0.000625243
Tmem47	ENSMUSG00000025666	protein_coding	2.47973	1.31018	0.00130615
Dact1	ENSMUSG00000044548	protein_coding	2.47842	1.30942	0.0256249
Ctsl	ENSMUSG00000021477	protein_coding	2.47751	1.30889	0.00033093
Rpl7	ENSMUSG00000043716	protein_coding	2.47746	1.30886	0.000329094
Myl6	ENSMUSG00000090841	protein_coding	2.47509	1.30748	0.000334984
Wdhd1	ENSMUSG00000037572	protein_coding	2.47379	1.30673	0.0201159
Pdzd4	ENSMUSG00000002006	protein_coding	2.46985	1.30442	0.027881
Fsd1l	ENSMUSG00000054752	protein_coding	2.4697	1.30433	0.00763146
Vopp1	ENSMUSG00000037788	protein_coding	2.46737	1.30297	0.00156818
Dynll1	ENSMUSG00000009013	protein_coding	2.46187	1.29975	0.000418734
Ddit4	ENSMUSG00000020108	protein_coding	2.46145	1.29951	0.000491623
Pde2a	ENSMUSG00000030653	protein_coding	2.45792	1.29744	0.00101964
Eif1a	ENSMUSG00000057561	protein_coding	2.4576	1.29725	0.000584354
Cst3	ENSMUSG00000027447	protein_coding	2.45737	1.29712	0.000388205
Sp100	ENSMUSG00000026222	protein_coding	2.45725	1.29704	0.00219651
Cnrip1	ENSMUSG00000044629	protein_coding	2.4556	1.29607	0.0468172
Synpo	ENSMUSG00000043079	protein_coding	2.45356	1.29488	0.00062289
Srgap1	ENSMUSG00000020121	protein_coding	2.45074	1.29322	0.00418827
Epb4.2	ENSMUSG00000023216	protein_coding	2.45005	1.29281	0.0140383
Gm12504	ENSMUSG00000084274	pseudogene	2.44929	1.29236	0.00178681
H2-Q10	ENSMUSG00000067235	protein_coding	2.44884	1.2921	0.00176844
Tnfrsf1a	ENSMUSG00000030341	protein_coding	2.44866	1.29199	0.000485973
Col5a2	ENSMUSG00000026042	protein_coding	2.44787	1.29153	0.000572289
Srpx2	ENSMUSG00000031253	protein_coding	2.44666	1.29082	0.0076294
Gpr126	ENSMUSG00000039116	protein_coding	2.4456	1.29019	0.00576914
Kcnh2	ENSMUSG00000038319	protein_coding	2.44373	1.28908	0.0296043
Cnn1	ENSMUSG00000001349	protein_coding	2.44293	1.28861	0.0435639
Eva1c	ENSMUSG00000039903	protein_coding	2.44134	1.28767	0.0322821
Nfe2l3	ENSMUSG00000029832	protein_coding	2.43869	1.2861	0.0127142
Rps23	ENSMUSG00000049517	protein_coding	2.43813	1.28578	0.000430304
Gtse1	ENSMUSG00000022385	protein_coding	2.43678	1.28498	0.0261912
Col16a1	ENSMUSG00000040690	protein_coding	2.43544	1.28418	0.00160934
Sorbs2	ENSMUSG00000031626	protein_coding	2.43497	1.2839	0.00119056
Spry1	ENSMUSG00000037211	protein_coding	2.43019	1.28107	0.000924181
Camk1	ENSMUSG00000030272	protein_coding	2.4301	1.28101	0.000678752
Trim16	ENSMUSG00000047821	protein_coding	2.4278	1.27965	0.00308361
Ifnar2	ENSMUSG00000022971	protein_coding	2.42759	1.27952	0.00146447
Ndufa4l2	ENSMUSG00000040280	protein_coding	2.42622	1.27871	0.00589152
Mis18a	ENSMUSG00000022978	protein_coding	2.42622	1.27871	0.00862073
Chst12	ENSMUSG00000036599	protein_coding	2.42567	1.27838	0.0120602
Gja1	ENSMUSG00000050953	protein_coding	2.42431	1.27757	0.0113867
Ptrf	ENSMUSG00000004044	protein_coding	2.42399	1.27738	0.000625896
Cxadr	ENSMUSG00000022865	protein_coding	2.42258	1.27654	0.000713435
Itga3	ENSMUSG00000001507	protein_coding	2.42241	1.27644	0.000597311
Rpl10a	ENSMUSG00000037805	protein_coding	2.42048	1.2753	0.000466369
41889	ENSMUSG00000001833	protein_coding	2.4187	1.27423	0.000544441
Hnrnpa1	ENSMUSG00000046434	protein_coding	2.41833	1.27401	0.000558139
Pfn1	ENSMUSG00000018293	protein_coding	2.41774	1.27366	0.000483896
Actg1	ENSMUSG00000062825	protein_coding	2.41763	1.27359	0.000460703
Plscr1	ENSMUSG00000032369	protein_coding	2.4159	1.27256	0.000753234
Cox6b2	ENSMUSG00000051811	protein_coding	2.41579	1.27249	0.00196176
Rbpms	ENSMUSG00000031586	protein_coding	2.41447	1.27171	0.000631062
Ahnak	ENSMUSG00000069833	protein_coding	2.41432	1.27162	0.00052497
St3gal4	ENSMUSG00000032038	protein_coding	2.41391	1.27137	0.00366403
Anp32b	ENSMUSG00000028333	protein_coding	2.41196	1.27021	0.000592222
Klhl6	ENSMUSG00000043008	protein_coding	2.41084	1.26953	0.0119956
Myd88	ENSMUSG00000032508	protein_coding	2.41052	1.26934	0.00093643
Rgs2	ENSMUSG00000026360	protein_coding	2.40733	1.26743	0.0014164
Setd7	ENSMUSG00000037111	protein_coding	2.40583	1.26653	0.000968195
Ccdc34	ENSMUSG00000027160	protein_coding	2.40543	1.26629	0.00192985
Rps4x	ENSMUSG00000031320	protein_coding	2.40506	1.26607	0.000518402
Upk1b	ENSMUSG00000049436	protein_coding	2.40495	1.26601	0.0053485
Armc10	ENSMUSG00000038525	protein_coding	2.40466	1.26583	0.000975445
Csnk1e	ENSMUSG00000022433	protein_coding	2.4024	1.26448	0.00142904
Gabra3	ENSMUSG00000031343	protein_coding	2.4	1.26303	0.014701
Rpl37a	ENSMUSG00000046330	protein_coding	2.39949	1.26273	0.00056606
Hmgn3	ENSMUSG00000066456	protein_coding	2.39579	1.2605	0.00365686
Tcirg1	ENSMUSG00000001750	protein_coding	2.39555	1.26036	0.000847319
C2	ENSMUSG00000024371	protein_coding	2.39554	1.26035	0.00151158
Cerk	ENSMUSG00000035891	protein_coding	2.3926	1.25858	0.00133499
Jund	ENSMUSG00000071076	protein_coding	2.39232	1.25841	0.000578165
Scml4	ENSMUSG00000044770	protein_coding	2.39212	1.25829	0.0337005
Ybx3	ENSMUSG00000030189	protein_coding	2.39204	1.25824	0.00077937
Prr13	ENSMUSG00000023048	protein_coding	2.38924	1.25655	0.000648445
Erh	ENSMUSG00000021131	protein_coding	2.38885	1.25632	0.000881666
Tmem50a	ENSMUSG00000028822	protein_coding	2.38626	1.25475	0.000770872
Acap1	ENSMUSG00000001588	protein_coding	2.38117	1.25167	0.0386601
Dpy19l1	ENSMUSG00000043067	protein_coding	2.38069	1.25138	0.00390254
Gpsm1	ENSMUSG00000026930	protein_coding	2.38025	1.25111	0.00478519
Mical1	ENSMUSG00000019823	protein_coding	2.37952	1.25067	0.0102853
Gm26880	ENSMUSG00000096979	lincRNA	2.37694	1.24911	0.000650403
Lsm5	ENSMUSG00000091625	protein_coding	2.3765	1.24884	0.0130019
Ano1	ENSMUSG00000031075	protein_coding	2.37337	1.24694	0.00719586
Camkk1	ENSMUSG00000020785	protein_coding	2.37307	1.24676	0.0307215
Kifc1	ENSMUSG00000079553	protein_coding	2.37283	1.24661	0.00708173
Nr4a1	ENSMUSG00000023034	protein_coding	2.36734	1.24327	0.00472409
Itgb1	ENSMUSG00000025809	protein_coding	2.36693	1.24302	0.000677243
Smad1	ENSMUSG00000031681	protein_coding	2.36381	1.24111	0.00201657
Zfp239	ENSMUSG00000042097	protein_coding	2.36378	1.2411	0.00388295
Ptbp3	ENSMUSG00000028382	protein_coding	2.36333	1.24082	0.000756444
Cd34	ENSMUSG00000016494	protein_coding	2.36299	1.24061	0.00179445
Unc119	ENSMUSG00000002058	protein_coding	2.36258	1.24036	0.00294902
Dhrs7	ENSMUSG00000021094	protein_coding	2.36232	1.2402	0.00314161
Fam43a	ENSMUSG00000046546	protein_coding	2.3611	1.23946	0.00094644
Gdf15	ENSMUSG00000038508	protein_coding	2.36087	1.23932	0.00111515
Lrfn4	ENSMUSG00000045045	protein_coding	2.3598	1.23867	0.000924245
Ldhb	ENSMUSG00000030246	protein_coding	2.35773	1.2374	0.000666041
Sec14l2	ENSMUSG00000003585	protein_coding	2.35684	1.23685	0.00737737
Hdac7	ENSMUSG00000022475	protein_coding	2.3542	1.23524	0.00105848
Thbs3	ENSMUSG00000028047	protein_coding	2.35371	1.23494	0.0176781
Rpl27a	ENSMUSG00000046364	protein_coding	2.35349	1.2348	0.000704077
Rpl23	ENSMUSG00000071415	protein_coding	2.35259	1.23425	0.000714905
Lmna	ENSMUSG00000028063	protein_coding	2.34663	1.23059	0.000876298
Trim12a	ENSMUSG00000066258	protein_coding	2.34501	1.2296	0.00530479
Itm2c	ENSMUSG00000026223	protein_coding	2.34318	1.22847	0.000844634
Nras	ENSMUSG00000027852	protein_coding	2.34317	1.22846	0.00116649
Pcdh12	ENSMUSG00000024440	protein_coding	2.34301	1.22836	0.00558425
St6galnac6	ENSMUSG00000026811	protein_coding	2.34227	1.22791	0.00716503
Mboat1	ENSMUSG00000038732	protein_coding	2.34098	1.22711	0.00455504
Fam198b	ENSMUSG00000027955	protein_coding	2.34036	1.22673	0.0184603
Sertad1	ENSMUSG00000008384	protein_coding	2.33986	1.22642	0.00156765
Ephb6	ENSMUSG00000029869	protein_coding	2.33509	1.22348	0.0129388
Olfr920	ENSMUSG00000061039	protein_coding	2.33462	1.22319	0.0288702
Ralb	ENSMUSG00000004451	protein_coding	2.33379	1.22268	0.000979075
Nav1	ENSMUSG00000009418	protein_coding	2.33303	1.2222	0.00176456
Cxcr4	ENSMUSG00000045382	protein_coding	2.33281	1.22207	0.0123718
Lsm7	ENSMUSG00000035215	protein_coding	2.33178	1.22143	0.00186615
Bin1	ENSMUSG00000024381	protein_coding	2.33101	1.22096	0.00165798
Rps8	ENSMUSG00000047675	protein_coding	2.33044	1.2206	0.000797133
Phc2	ENSMUSG00000028796	protein_coding	2.32754	1.21881	0.00103824
Synj2	ENSMUSG00000023805	protein_coding	2.32749	1.21877	0.013666
Usp35	ENSMUSG00000035713	protein_coding	2.3257	1.21767	0.0207943
Adamts16	ENSMUSG00000049538	protein_coding	2.32293	1.21594	0.00618044
Grn	ENSMUSG00000034708	protein_coding	2.32095	1.21472	0.000892552
Eef1b2	ENSMUSG00000025967	protein_coding	2.32045	1.2144	0.000893697
Wsb1	ENSMUSG00000017677	protein_coding	2.32015	1.21422	0.0010086
Bicc1	ENSMUSG00000014329	protein_coding	2.31977	1.21398	0.000949047
Sipa1	ENSMUSG00000056917	protein_coding	2.31965	1.21391	0.00231364
Eng	ENSMUSG00000026814	protein_coding	2.31893	1.21346	0.00104816
Hip1	ENSMUSG00000039959	protein_coding	2.3186	1.21326	0.0022813
Zfp948	ENSMUSG00000067931	protein_coding	2.31858	1.21324	0.00564752
Nck1	ENSMUSG00000032475	protein_coding	2.31742	1.21252	0.00185878
Pard6g	ENSMUSG00000056214	protein_coding	2.31628	1.21181	0.035329
Smc4	ENSMUSG00000034349	protein_coding	2.31596	1.21161	0.00191831
Vwa5a	ENSMUSG00000023186	protein_coding	2.31577	1.21149	0.00123331
Ramp3	ENSMUSG00000041046	protein_coding	2.31558	1.21137	0.002436
Csdc2	ENSMUSG00000042109	protein_coding	2.31352	1.21009	0.0112738
Cpt1c	ENSMUSG00000007783	protein_coding	2.31162	1.20891	0.0368177
Macc1	ENSMUSG00000041886	protein_coding	2.31111	1.20859	0.00407661
Plk1	ENSMUSG00000030867	protein_coding	2.31061	1.20827	0.0127095
A430078G23Rik	ENSMUSG00000074497	protein_coding	2.31045	1.20817	0.00115993
Tpt1	ENSMUSG00000060126	protein_coding	2.30965	1.20767	0.000885994
Rpl5	ENSMUSG00000058558	protein_coding	2.30946	1.20755	0.000923909
Fyn	ENSMUSG00000019843	protein_coding	2.30857	1.207	0.00430788
Ptpn12	ENSMUSG00000028771	protein_coding	2.30829	1.20682	0.00227536
Rinl	ENSMUSG00000051735	protein_coding	2.30747	1.20631	0.00890967
Pamr1	ENSMUSG00000027188	protein_coding	2.30662	1.20578	0.0039043
Jak3	ENSMUSG00000031805	protein_coding	2.30582	1.20528	0.00172819
Psrc1	ENSMUSG00000068744	protein_coding	2.30556	1.20511	0.04409
Fbln7	ENSMUSG00000027386	protein_coding	2.3036	1.20389	0.00472628
Calcrl	ENSMUSG00000059588	protein_coding	2.30321	1.20364	0.00253394
Smim3	ENSMUSG00000038059	protein_coding	2.30048	1.20193	0.00401168
Rps6	ENSMUSG00000028495	protein_coding	2.30041	1.20189	0.000958471
Rpl37	ENSMUSG00000041841	protein_coding	2.30018	1.20174	0.00106057
Cmklr1	ENSMUSG00000042190	protein_coding	2.29802	1.20039	0.014828
Epha2	ENSMUSG00000006445	protein_coding	2.29619	1.19924	0.00353971
Slc31a2	ENSMUSG00000066152	protein_coding	2.29592	1.19907	0.0017555
Fat1	ENSMUSG00000070047	protein_coding	2.29584	1.19902	0.00117663
Arl6ip5	ENSMUSG00000035199	protein_coding	2.29561	1.19888	0.00129759
Frmd6	ENSMUSG00000048285	protein_coding	2.29436	1.19809	0.00632997
Nin	ENSMUSG00000021068	protein_coding	2.29328	1.19741	0.00498678
Dsg2	ENSMUSG00000044393	protein_coding	2.29305	1.19727	0.00325834
Morf4l2	ENSMUSG00000031422	protein_coding	2.29285	1.19714	0.00122608
Tmod3	ENSMUSG00000058587	protein_coding	2.29259	1.19698	0.00175768
Lsm2	ENSMUSG00000007050	protein_coding	2.28979	1.19522	0.00327808
H2-Q2	ENSMUSG00000091705	protein_coding	2.28863	1.19448	0.0157044
Obfc1	ENSMUSG00000042694	protein_coding	2.28523	1.19234	0.00832876
Cfhr2	ENSMUSG00000033898	protein_coding	2.28496	1.19217	0.0284802
Aebp1	ENSMUSG00000020473	protein_coding	2.28486	1.1921	0.0012756
Ifrd1	ENSMUSG00000001627	protein_coding	2.28419	1.19168	0.00300227
Eva1b	ENSMUSG00000050212	protein_coding	2.28391	1.1915	0.00130808
Sdcbp	ENSMUSG00000028249	protein_coding	2.2836	1.19131	0.00123271
Rpl18	ENSMUSG00000059070	protein_coding	2.28259	1.19067	0.00110417
Mab21l3	ENSMUSG00000044313	protein_coding	2.28172	1.19012	0.0115111
Fam115a	ENSMUSG00000036667	protein_coding	2.27998	1.18902	0.00230636
Tmbim1	ENSMUSG00000006301	protein_coding	2.27797	1.18775	0.00163484
Slc40a1	ENSMUSG00000025993	protein_coding	2.27778	1.18763	0.00151151
Mef2c	ENSMUSG00000005583	protein_coding	2.27706	1.18717	0.0060199
Gbp10	ENSMUSG00000054588	protein_coding	2.27667	1.18693	0.0104226
Tcf4	ENSMUSG00000053477	protein_coding	2.27357	1.18496	0.00251432
Rdh10	ENSMUSG00000025921	protein_coding	2.27259	1.18434	0.0014586
Rpa2	ENSMUSG00000028884	protein_coding	2.27208	1.18401	0.00400287
Phf11d	ENSMUSG00000068245	protein_coding	2.27097	1.18331	0.0217992
Mical2	ENSMUSG00000038244	protein_coding	2.26939	1.18231	0.0081013
Esm1	ENSMUSG00000042379	protein_coding	2.26243	1.17787	0.00879152
Vars	ENSMUSG00000007029	protein_coding	2.26241	1.17786	0.00154851
Phip	ENSMUSG00000032253	protein_coding	2.261	1.17696	0.0014638
Mfsd10	ENSMUSG00000001082	protein_coding	2.26048	1.17663	0.00212959
Haus8	ENSMUSG00000035439	protein_coding	2.2603	1.17651	0.0116253
Lsr	ENSMUSG00000001247	protein_coding	2.25805	1.17508	0.00248617
Cuedc2	ENSMUSG00000036748	protein_coding	2.25665	1.17418	0.00180831
Irgm2	ENSMUSG00000069874	protein_coding	2.25622	1.17391	0.00188545
Gm17066	ENSMUSG00000091509	processed_transcript	2.25585	1.17367	0.00140317
Pcna	ENSMUSG00000027342	protein_coding	2.25438	1.17273	0.00191021
St3gal1	ENSMUSG00000013846	protein_coding	2.25305	1.17188	0.00333469
Zfp52	ENSMUSG00000051341	protein_coding	2.25259	1.17159	0.015862
Itgb6	ENSMUSG00000026971	protein_coding	2.25243	1.17148	0.00146924
Slc37a1	ENSMUSG00000024036	protein_coding	2.25078	1.17042	0.0128139
Cdca3	ENSMUSG00000023505	protein_coding	2.25045	1.17022	0.00612249
C4a	ENSMUSG00000015451	processed_transcript	2.25017	1.17004	0.00886811
Rpl41	ENSMUSG00000093674	protein_coding	2.24901	1.16929	0.00129869
Ets2	ENSMUSG00000022895	protein_coding	2.24437	1.16631	0.00170427
Bhlhe40	ENSMUSG00000030103	protein_coding	2.24396	1.16604	0.00155415
B4galt4	ENSMUSG00000022793	protein_coding	2.24201	1.1648	0.00882096
Mmd	ENSMUSG00000003948	protein_coding	2.24199	1.16478	0.00304689
Igfbp3	ENSMUSG00000020427	protein_coding	2.24089	1.16407	0.00167648
Plin2	ENSMUSG00000028494	protein_coding	2.24088	1.16406	0.00156066
Dlgap4	ENSMUSG00000061689	protein_coding	2.23938	1.1631	0.00192247
Arpc5	ENSMUSG00000008475	protein_coding	2.23773	1.16204	0.00163329
Cbx3	ENSMUSG00000029836	protein_coding	2.23738	1.16181	0.00190793
Pola1	ENSMUSG00000006678	protein_coding	2.23723	1.16172	0.0103069
Abcc4	ENSMUSG00000032849	protein_coding	2.23705	1.1616	0.00210858
Ihh	ENSMUSG00000006538	protein_coding	2.23699	1.16156	0.00203589
Zfand5	ENSMUSG00000024750	protein_coding	2.23695	1.16153	0.00177645
Srd5a1	ENSMUSG00000021594	protein_coding	2.23549	1.16059	0.00230411
Hnrnpa0	ENSMUSG00000007836	protein_coding	2.23515	1.16037	0.00159073
Isg20	ENSMUSG00000039236	protein_coding	2.23434	1.15985	0.0222938
Zbtb42	ENSMUSG00000037638	protein_coding	2.23248	1.15865	0.00281912
Serf1	ENSMUSG00000021643	protein_coding	2.23006	1.15708	0.00864085
Ehd2	ENSMUSG00000074364	protein_coding	2.22552	1.15414	0.00244499
Trim12c	ENSMUSG00000057143	protein_coding	2.22426	1.15332	0.00483183
Ccdc88a	ENSMUSG00000032740	protein_coding	2.22403	1.15317	0.00671079
Tax1bp3	ENSMUSG00000040158	protein_coding	2.22382	1.15304	0.00183728
Mad2l1	ENSMUSG00000029910	protein_coding	2.22291	1.15245	0.0123675
Leprel2	ENSMUSG00000023191	protein_coding	2.22146	1.15151	0.00393779
Colgalt1	ENSMUSG00000034807	protein_coding	2.22094	1.15117	0.00226351
Gpr97	ENSMUSG00000060470	protein_coding	2.21924	1.15007	0.0045095
Rcsd1	ENSMUSG00000040723	protein_coding	2.21857	1.14963	0.00534793
Lrrfip1	ENSMUSG00000026305	protein_coding	2.21564	1.14772	0.0022773
Adamts7	ENSMUSG00000032363	protein_coding	2.21526	1.14747	0.0299953
Rps21	ENSMUSG00000039001	protein_coding	2.21107	1.14475	0.00171817
Rps14	ENSMUSG00000024608	protein_coding	2.21047	1.14435	0.00172882
Ehd4	ENSMUSG00000027293	protein_coding	2.2104	1.14431	0.00236939
Tspan6	ENSMUSG00000067377	protein_coding	2.20899	1.14339	0.0103064
Bcam	ENSMUSG00000002980	protein_coding	2.20843	1.14302	0.00177578
Entpd1	ENSMUSG00000048120	protein_coding	2.20732	1.1423	0.017582
Psd	ENSMUSG00000037126	protein_coding	2.20659	1.14182	0.00772651
Nt5c	ENSMUSG00000020736	protein_coding	2.20577	1.14128	0.00234465
Cd1d1	ENSMUSG00000028076	protein_coding	2.20481	1.14065	0.0346405
Rps27	ENSMUSG00000090733	protein_coding	2.20429	1.14031	0.00190278
Eif4a1	ENSMUSG00000059796	protein_coding	2.20327	1.13965	0.00176394
Ostc	ENSMUSG00000041084	protein_coding	2.20102	1.13817	0.00290379
Was	ENSMUSG00000031165	protein_coding	2.20076	1.138	0.017154
Bex1	ENSMUSG00000050071	protein_coding	2.19933	1.13706	0.0265648
Calhm2	ENSMUSG00000033033	protein_coding	2.19708	1.13559	0.0475933
41884	ENSMUSG00000026276	protein_coding	2.19605	1.13491	0.00206596
Rpl38	ENSMUSG00000057322	protein_coding	2.19521	1.13436	0.00204345
Chpf	ENSMUSG00000032997	protein_coding	2.19486	1.13413	0.0024448
Nfatc4	ENSMUSG00000023411	protein_coding	2.19381	1.13344	0.0122735
Nenf	ENSMUSG00000037499	protein_coding	2.19066	1.13137	0.00261812
Lmo2	ENSMUSG00000032698	protein_coding	2.18966	1.1307	0.00522326
Nfil3	ENSMUSG00000056749	protein_coding	2.1873	1.12915	0.00715125
Tra2a	ENSMUSG00000029817	protein_coding	2.1849	1.12757	0.00300796
Egfl7	ENSMUSG00000026921	protein_coding	2.18393	1.12693	0.00246683
Krt7	ENSMUSG00000023039	protein_coding	2.18386	1.12688	0.00208584
[truncated: 3,154 more rows]

## Sheet: Supplemental table 5
Supplemental Table 5. Differentially expressed genes when comparing 2D and 8D
Gene	Gene_id	Biotype	Fold Change	Log2 Fold Change	p-value
Igkv6-15	ENSMUSG00000094797	IG_LV_gene	263	8.03892	1.21913e-06
Igkv8-30	ENSMUSG00000076577	IG_LV_gene	128.667	7.00749	0.000936252
Retnla	ENSMUSG00000061100	protein_coding	86.9524	6.44215	2.23962e-09
Nkain2	ENSMUSG00000069670	protein_coding	78.3333	6.29155	0.0113046
Igkv6-23	ENSMUSG00000095630	IG_LV_gene	76.6667	6.26053	0.0100528
Mucl1	ENSMUSG00000060311	protein_coding	47.5	5.56986	0.00871955
Igha	ENSMUSG00000095079	IG_C_gene	38.1868	5.255	1.16046e-26
Igkv1-117	ENSMUSG00000094335	IG_LV_gene	37.3	5.2211	1.29657e-05
Ccl8	ENSMUSG00000009185	protein_coding	34.2551	5.09825	6.85064e-14
Mup3	ENSMUSG00000066154	protein_coding	32.6667	5.02975	0.00142463
Ear2	ENSMUSG00000072596	protein_coding	29.9193	4.903	6.59071e-11
Col11a1	ENSMUSG00000027966	protein_coding	28.5	4.83289	8.82195e-05
Igkv1-110	ENSMUSG00000093861	IG_LV_gene	28.1702	4.8161	1.29547e-05
Ms4a7	ENSMUSG00000024672	protein_coding	23.8157	4.57384	4.84832e-13
Col6a4	ENSMUSG00000032572	protein_coding	23.8041	4.57314	1.61343e-07
Mup20	ENSMUSG00000078672	protein_coding	23.6667	4.56478	0.00769897
Mmp7	ENSMUSG00000018623	protein_coding	21.7314	4.44171	2.73647e-12
Igj	ENSMUSG00000067149	protein_coding	20.1521	4.33286	1.12353e-16
Mup10	ENSMUSG00000078680	protein_coding	19.7368	4.30282	2.63363e-08
Serpina3k	ENSMUSG00000058207	protein_coding	19.0667	4.25298	3.73823e-05
Fcgr4	ENSMUSG00000059089	protein_coding	18.7632	4.22983	8.47951e-13
Cps1	ENSMUSG00000025991	protein_coding	18.5	4.20945	0.00905007
Islr2	ENSMUSG00000051243	protein_coding	18.4806	4.20794	1.7625e-11
Ahsg	ENSMUSG00000022868	protein_coding	18.1429	4.18133	0.000526893
Dio2	ENSMUSG00000007682	protein_coding	17.9304	4.16433	1.42127e-10
Fcrls	ENSMUSG00000015852	protein_coding	17.6883	4.14473	4.44504e-14
Mup7	ENSMUSG00000073842	protein_coding	17.2941	4.11221	2.92028e-07
Stra6	ENSMUSG00000032327	protein_coding	17.0916	4.09522	6.51007e-16
Mup2	ENSMUSG00000078688	protein_coding	16.6667	4.05889	2.21014e-07
Mup19	ENSMUSG00000078673	protein_coding	16.4118	4.03666	4.68381e-07
Mup8	ENSMUSG00000078687	protein_coding	15.9286	3.99354	5.947e-06
Grem1	ENSMUSG00000074934	protein_coding	15.7812	3.98014	0.0167238
Mup18	ENSMUSG00000078674	protein_coding	15.7059	3.97323	1.26395e-06
Mup15	ENSMUSG00000096674	protein_coding	15.7059	3.97323	1.75754e-06
Mup16	ENSMUSG00000078675	protein_coding	15.4	3.94486	5.33176e-06
Mup14	ENSMUSG00000073830	protein_coding	15.0833	3.91488	4.57111e-07
Mmp2	ENSMUSG00000031740	protein_coding	15.0608	3.91273	2.8895e-13
Mup1	ENSMUSG00000078683	protein_coding	15	3.90689	2.20375e-06
Thbs4	ENSMUSG00000021702	protein_coding	14.5647	3.8644	6.00056e-06
Mmp12	ENSMUSG00000049723	protein_coding	14.3717	3.84516	7.87068e-11
Ighg2c	ENSMUSG00000076612	protein_coding	14.2027	3.82809	0.000996688
Xirp2	ENSMUSG00000027022	protein_coding	13.9492	3.80211	0.00871923
Gpr34	ENSMUSG00000040229	protein_coding	13.8727	3.79418	1.14277e-05
Mup11	ENSMUSG00000073834	protein_coding	13.4286	3.74723	2.57449e-06
Mup13	ENSMUSG00000089873	protein_coding	13.2632	3.72935	2.3694e-05
Gpr82	ENSMUSG00000047678	protein_coding	13.0678	3.70794	0.00475238
Apol7c	ENSMUSG00000044309	protein_coding	12.57	3.65191	0.000393184
Cnr1	ENSMUSG00000044288	protein_coding	12.1852	3.60706	0.0468863
Mup9	ENSMUSG00000078686	protein_coding	12	3.58496	8.56898e-05
Dcstamp	ENSMUSG00000022303	protein_coding	11.9767	3.58216	0.0365373
Emr1	ENSMUSG00000004730	protein_coding	11.9452	3.57836	7.27753e-11
Ccr7	ENSMUSG00000037944	protein_coding	11.7429	3.55371	0.000170079
Cd74	ENSMUSG00000024610	protein_coding	11.7036	3.54888	3.25295e-16
Pltp	ENSMUSG00000017754	protein_coding	11.5954	3.53548	1.65337e-10
Ighg2b	ENSMUSG00000076613	IG_C_gene	11.5701	3.53233	0.00025912
Mup17	ENSMUSG00000096688	protein_coding	11.4615	3.51873	0.000263211
Cpxm1	ENSMUSG00000027408	protein_coding	11.4586	3.51836	8.62051e-12
Nkd2	ENSMUSG00000021567	protein_coding	11.4526	3.51761	7.37475e-10
Mup12	ENSMUSG00000094793	protein_coding	11.3158	3.50027	3.90222e-05
Cpxm2	ENSMUSG00000030862	protein_coding	11.1102	3.47381	3.23699e-06
Mgp	ENSMUSG00000030218	protein_coding	10.7526	3.42661	2.85245e-15
C1qa	ENSMUSG00000036887	protein_coding	10.6936	3.41868	9.0811e-15
Ccl17	ENSMUSG00000031780	protein_coding	10.6469	3.41236	1.06285e-05
Thbs2	ENSMUSG00000023885	protein_coding	10.5579	3.40025	3.2421e-12
Mug1	ENSMUSG00000059908	protein_coding	10.2	3.3505	0.049481
H2-Eb1	ENSMUSG00000060586	protein_coding	10.1086	3.33751	1.17248e-14
Lilra5	ENSMUSG00000070873	protein_coding	9.70222	3.27832	8.59842e-06
Clec4b1	ENSMUSG00000030147	protein_coding	9.68613	3.27592	0.0012281
Ces1c	ENSMUSG00000057400	protein_coding	9.66667	3.27302	0.0330223
H2-Aa	ENSMUSG00000036594	protein_coding	9.66405	3.27263	3.51152e-14
Asgr2	ENSMUSG00000040963	protein_coding	9.60784	3.26421	0.0354547
Kcnh8	ENSMUSG00000035580	protein_coding	9.6044	3.26369	0.0154507
Serpina3g	ENSMUSG00000041481	protein_coding	9.44869	3.24011	4.76853e-11
Smoc2	ENSMUSG00000023886	protein_coding	9.21279	3.20364	1.53873e-12
Fgl2	ENSMUSG00000039899	protein_coding	9.13411	3.19126	4.77632e-09
Ccl22	ENSMUSG00000031779	protein_coding	9	3.16993	0.000119794
Serping1	ENSMUSG00000023224	protein_coding	8.97088	3.16525	3.50473e-13
Ctss	ENSMUSG00000038642	protein_coding	8.96377	3.1641	1.78306e-12
Lyz1	ENSMUSG00000069515	protein_coding	8.8035	3.13808	2.86792e-12
Mfap5	ENSMUSG00000030116	protein_coding	8.75132	3.1295	0.000653889
Serpine2	ENSMUSG00000026249	protein_coding	8.7429	3.12811	3.87243e-12
C1qc	ENSMUSG00000036896	protein_coding	8.67576	3.11699	1.2068e-12
Wfdc17	ENSMUSG00000069792	protein_coding	8.46398	3.08134	3.22121e-06
Cfh	ENSMUSG00000026365	protein_coding	8.45016	3.07898	5.30544e-13
Bcl2a1a	ENSMUSG00000093809	protein_coding	8.4318	3.07584	3.21651e-08
Bcl2a1b	ENSMUSG00000089929	protein_coding	8.42915	3.07539	7.15437e-08
Thy1	ENSMUSG00000032011	protein_coding	8.3735	3.06583	6.87078e-11
Ctsk	ENSMUSG00000028111	protein_coding	8.32715	3.05782	1.74136e-08
Cxcr3	ENSMUSG00000050232	protein_coding	8.31928	3.05646	0.000867188
C6	ENSMUSG00000022181	protein_coding	8.31148	3.0551	0.0148489
Wisp2	ENSMUSG00000027656	protein_coding	8.23596	3.04194	0.0234103
Col8a2	ENSMUSG00000056174	protein_coding	8.1369	3.02448	0.00143154
Fbn2	ENSMUSG00000024598	protein_coding	8.12969	3.0232	0.000371058
Lyz2	ENSMUSG00000069516	protein_coding	8.09832	3.01762	1.98215e-12
Mfap4	ENSMUSG00000042436	protein_coding	8.04404	3.00792	4.60902e-07
Colec11	ENSMUSG00000036655	protein_coding	8.03922	3.00705	0.0167143
Wbscr17	ENSMUSG00000034040	protein_coding	7.94904	2.99078	0.00479978
Siglec1	ENSMUSG00000027322	protein_coding	7.90959	2.9836	7.18713e-05
Ccdc80	ENSMUSG00000022665	protein_coding	7.85017	2.97272	1.91412e-08
Cd83	ENSMUSG00000015396	protein_coding	7.77615	2.95906	1.38667e-08
Pdlim4	ENSMUSG00000020388	protein_coding	7.75792	2.95567	3.51345e-08
Rgs4	ENSMUSG00000038530	protein_coding	7.75162	2.9545	1.06363e-05
Cd209a	ENSMUSG00000031494	protein_coding	7.75	2.9542	3.97298e-06
Tlr11	ENSMUSG00000051969	protein_coding	7.74074	2.95247	0.0490686
Lhfp	ENSMUSG00000048332	protein_coding	7.72646	2.94981	6.3324e-11
B230378P21Rik	ENSMUSG00000086763	antisense	7.65049	2.93555	0.0201852
Mpeg1	ENSMUSG00000046805	protein_coding	7.63033	2.93175	2.64627e-11
Arhgap36	ENSMUSG00000036198	protein_coding	7.5601	2.91841	3.88892e-06
Aif1	ENSMUSG00000024397	protein_coding	7.53534	2.91367	1.00244e-08
Atp12a	ENSMUSG00000022229	protein_coding	7.49438	2.90581	0.00152911
Clec7a	ENSMUSG00000079293	polymorphic_pseudogene	7.46463	2.90007	2.81434e-08
Ivl	ENSMUSG00000049128	protein_coding	7.41099	2.88967	1.67388e-07
Cxcl14	ENSMUSG00000021508	protein_coding	7.4011	2.88774	8.55558e-11
Mrc1	ENSMUSG00000026712	protein_coding	7.38488	2.88457	8.77067e-09
Lox	ENSMUSG00000024529	protein_coding	7.38174	2.88396	2.70222e-09
Actg2	ENSMUSG00000059430	protein_coding	7.3631	2.88031	0.00391913
Sparcl1	ENSMUSG00000029309	protein_coding	7.34189	2.87615	4.59541e-10
Ltbp2	ENSMUSG00000002020	protein_coding	7.20966	2.84993	6.35714e-08
Lama2	ENSMUSG00000019899	protein_coding	7.20332	2.84866	3.16977e-09
Bcl2a1d	ENSMUSG00000096581	protein_coding	7.19911	2.84782	3.46465e-08
Cd3g	ENSMUSG00000002033	protein_coding	7.17647	2.84327	0.00545955
Cxcr6	ENSMUSG00000048521	protein_coding	7.11029	2.82991	0.00727229
Lst1	ENSMUSG00000073412	protein_coding	7.01609	2.81067	4.97795e-06
Ccl6	ENSMUSG00000018927	protein_coding	6.94605	2.79619	1.5863e-08
C1qb	ENSMUSG00000036905	protein_coding	6.94355	2.79567	8.07615e-11
Dkk3	ENSMUSG00000030772	protein_coding	6.84124	2.77426	1.17958e-09
Ly86	ENSMUSG00000021423	protein_coding	6.80013	2.76556	2.14968e-07
Gm11710	ENSMUSG00000069609	protein_coding	6.6789	2.73961	0.0164438
Trbc2	ENSMUSG00000076498	IG_C_gene	6.6451	2.73229	6.83365e-05
Gm11711	ENSMUSG00000089722	protein_coding	6.6124	2.72517	0.0101071
C3ar1	ENSMUSG00000040552	protein_coding	6.61216	2.72512	9.07167e-07
Mgl2	ENSMUSG00000040950	protein_coding	6.60463	2.72348	4.24614e-09
Cd200r1	ENSMUSG00000022667	protein_coding	6.60112	2.72271	0.0137415
Ccl5	ENSMUSG00000035042	protein_coding	6.60097	2.72268	4.74265e-07
Serpina3f	ENSMUSG00000066363	protein_coding	6.59843	2.72212	0.0200782
Scn7a	ENSMUSG00000034810	protein_coding	6.57278	2.7165	2.59926e-07
Col12a1	ENSMUSG00000032332	protein_coding	6.55825	2.71331	3.85707e-09
C1qtnf2	ENSMUSG00000046491	protein_coding	6.53456	2.70809	2.08154e-05
Slamf7	ENSMUSG00000038179	protein_coding	6.50427	2.70139	0.0184261
Mxra8	ENSMUSG00000029070	protein_coding	6.48668	2.69748	8.48528e-10
Clec4n	ENSMUSG00000023349	protein_coding	6.45012	2.68933	0.000710951
Sema3d	ENSMUSG00000040254	protein_coding	6.40928	2.68016	1.60113e-07
Tnfaip8l2	ENSMUSG00000013707	protein_coding	6.36523	2.67021	5.97534e-06
Nos2	ENSMUSG00000020826	protein_coding	6.35577	2.66807	0.01398
Cygb	ENSMUSG00000020810	protein_coding	6.34813	2.66633	1.83724e-09
Fam26f	ENSMUSG00000046031	protein_coding	6.33158	2.66257	0.00722428
Antxr1	ENSMUSG00000033420	protein_coding	6.29078	2.65324	6.54666e-07
Clec4a3	ENSMUSG00000043832	protein_coding	6.27434	2.64946	0.000432752
Serpinf1	ENSMUSG00000000753	protein_coding	6.24645	2.64304	4.25353e-05
Apoe	ENSMUSG00000002985	protein_coding	6.24609	2.64295	2.62603e-10
AF251705	ENSMUSG00000044811	protein_coding	6.24528	2.64277	3.27417e-06
Klrb1b	ENSMUSG00000079298	protein_coding	6.2234	2.6377	0.00865921
Tmem119	ENSMUSG00000054675	protein_coding	6.20385	2.63316	1.33762e-08
Gucy1a3	ENSMUSG00000033910	protein_coding	6.16753	2.62469	1.73067e-08
Gm4788	ENSMUSG00000070594	protein_coding	6.15878	2.62265	0.00011868
Cd4	ENSMUSG00000023274	protein_coding	6.14286	2.61891	0.00158976
Nkg7	ENSMUSG00000004612	protein_coding	6.13818	2.61781	0.00188099
Gm4955	ENSMUSG00000037849	protein_coding	6.12571	2.61488	0.00600723
Lamc3	ENSMUSG00000026840	protein_coding	6.11616	2.61263	3.7779e-07
Ifi204	ENSMUSG00000073489	protein_coding	6.11446	2.61223	4.20454e-08
Cd300lh	ENSMUSG00000069607	protein_coding	6.08759	2.60587	0.0124361
Mfap2	ENSMUSG00000060572	protein_coding	6.086	2.60549	2.61552e-06
Pik3ap1	ENSMUSG00000025017	protein_coding	6.08242	2.60464	0.000857205
Cd2	ENSMUSG00000027863	protein_coding	6.08046	2.60418	0.0144851
Ikzf3	ENSMUSG00000018168	protein_coding	6.08046	2.60418	0.0492121
Fcgr3	ENSMUSG00000059498	protein_coding	6.07509	2.60291	2.29727e-08
Hbb-bt	ENSMUSG00000073940	protein_coding	6.06202	2.5998	8.12218e-10
Art4	ENSMUSG00000030217	protein_coding	6.05528	2.59819	3.8751e-07
Clec4a1	ENSMUSG00000049037	protein_coding	6.03951	2.59443	8.04109e-05
Ccl19	ENSMUSG00000071005	protein_coding	6.03604	2.5936	4.55674e-08
Spon2	ENSMUSG00000037379	protein_coding	6.01613	2.58884	0.0255027
Cd52	ENSMUSG00000000682	protein_coding	6.01544	2.58867	8.18644e-09
Ubd	ENSMUSG00000035186	protein_coding	5.99711	2.58427	7.21856e-08
Esm1	ENSMUSG00000042379	protein_coding	5.97762	2.57957	5.7889e-07
Ly9	ENSMUSG00000004707	protein_coding	5.95122	2.57319	0.0102264
Lum	ENSMUSG00000036446	protein_coding	5.92079	2.56579	2.45223e-05
Trbc1	ENSMUSG00000076490	IG_C_gene	5.90551	2.56206	0.000313432
Il1b	ENSMUSG00000027398	protein_coding	5.88088	2.55603	9.01947e-05
Fn1	ENSMUSG00000026193	protein_coding	5.81918	2.54082	2.92229e-09
Marcks	ENSMUSG00000069662	protein_coding	5.80876	2.53823	2.41877e-09
Pdgfra	ENSMUSG00000029231	protein_coding	5.78992	2.53354	9.53028e-09
Cd3e	ENSMUSG00000032093	protein_coding	5.75926	2.52588	0.04656
Ms4a4b	ENSMUSG00000056290	protein_coding	5.71781	2.51546	0.00154383
H2-Ab1	ENSMUSG00000073421	protein_coding	5.71403	2.51451	1.6954e-09
Sdk2	ENSMUSG00000041592	protein_coding	5.71181	2.51395	0.00101288
Ak5	ENSMUSG00000039058	protein_coding	5.69581	2.5099	0.000140764
Spon1	ENSMUSG00000038156	protein_coding	5.69007	2.50845	8.06733e-09
Rgs16	ENSMUSG00000026475	protein_coding	5.6559	2.49976	3.82838e-05
Mmp13	ENSMUSG00000050578	protein_coding	5.63946	2.49556	0.00374046
Scube2	ENSMUSG00000007279	protein_coding	5.61111	2.48829	0.0426755
Pianp	ENSMUSG00000030329	protein_coding	5.60526	2.48678	0.0337541
C1s	ENSMUSG00000038521	protein_coding	5.58761	2.48223	2.25859e-08
Cav3	ENSMUSG00000062694	protein_coding	5.56828	2.47723	0.010564
Lbh	ENSMUSG00000024063	protein_coding	5.5131	2.46286	8.63686e-09
Fbln5	ENSMUSG00000021186	protein_coding	5.50802	2.46153	7.16295e-09
Rbp1	ENSMUSG00000046402	protein_coding	5.5003	2.45951	3.36251e-08
Mnda	ENSMUSG00000026536	protein_coding	5.49474	2.45805	3.48112e-08
Cd44	ENSMUSG00000005087	protein_coding	5.4887	2.45646	2.96733e-08
Ifi205	ENSMUSG00000054203	protein_coding	5.47685	2.45335	2.53836e-07
Gpr176	ENSMUSG00000040133	protein_coding	5.46212	2.44946	0.0025378
Zbtb7c	ENSMUSG00000044646	protein_coding	5.44751	2.4456	2.12771e-06
6030408B16Rik	ENSMUSG00000075408	protein_coding	5.44526	2.445	0.0473058
Hbb-bs	ENSMUSG00000052305	protein_coding	5.4245	2.43949	5.12014e-09
Clca1	ENSMUSG00000056025	protein_coding	5.40947	2.43549	1.72906e-06
Tcf21	ENSMUSG00000045680	protein_coding	5.39626	2.43196	7.52866e-08
Upk1b	ENSMUSG00000049436	protein_coding	5.39372	2.43128	2.73316e-06
A530040E14Rik	ENSMUSG00000072109	antisense	5.38356	2.42856	0.0362362
C1qtnf6	ENSMUSG00000022440	protein_coding	5.38242	2.42826	2.35133e-07
Ptgds	ENSMUSG00000015090	protein_coding	5.3694	2.42476	5.6961e-07
Tyrobp	ENSMUSG00000030579	protein_coding	5.36025	2.4223	2.21525e-07
Timp2	ENSMUSG00000017466	protein_coding	5.35964	2.42214	1.12042e-08
Ltb	ENSMUSG00000024399	protein_coding	5.3321	2.4147	3.22951e-06
Plbd1	ENSMUSG00000030214	protein_coding	5.33047	2.41426	2.39661e-07
Adamts2	ENSMUSG00000036545	protein_coding	5.32814	2.41363	5.59198e-07
Slamf8	ENSMUSG00000053318	protein_coding	5.32401	2.41251	0.000233769
Egr2	ENSMUSG00000037868	protein_coding	5.32079	2.41164	1.21277e-05
Col14a1	ENSMUSG00000022371	protein_coding	5.30704	2.40791	2.64559e-07
Cd40	ENSMUSG00000017652	protein_coding	5.28971	2.40319	1.41896e-05
Zbp1	ENSMUSG00000027514	protein_coding	5.27839	2.4001	1.54755e-05
Cd6	ENSMUSG00000024670	protein_coding	5.24684	2.39145	0.0362549
Fbln1	ENSMUSG00000006369	protein_coding	5.22376	2.38509	1.69504e-06
Htra3	ENSMUSG00000029096	protein_coding	5.20655	2.38033	3.44294e-05
Ogn	ENSMUSG00000021390	protein_coding	5.204	2.37962	1.17761e-07
Tspan32	ENSMUSG00000000244	protein_coding	5.19922	2.37829	0.00694096
Vstm4	ENSMUSG00000050666	protein_coding	5.18914	2.3755	6.05695e-07
Col15a1	ENSMUSG00000028339	protein_coding	5.16853	2.36975	3.26018e-08
Igsf10	ENSMUSG00000036334	protein_coding	5.16129	2.36773	0.0118707
Dcn	ENSMUSG00000019929	protein_coding	5.1392	2.36154	3.59922e-08
Gjb5	ENSMUSG00000042357	protein_coding	5.13793	2.36119	0.0011173
BC147527	ENSMUSG00000094796	protein_coding	5.13757	2.36109	0.0280665
Scube1	ENSMUSG00000016763	protein_coding	5.11928	2.35594	4.07202e-05
Fcgr1	ENSMUSG00000015947	protein_coding	5.11861	2.35575	4.12513e-06
Dpt	ENSMUSG00000026574	protein_coding	5.11462	2.35463	3.02523e-05
Mmp14	ENSMUSG00000000957	protein_coding	5.11355	2.35432	6.69105e-08
Tlr9	ENSMUSG00000045322	protein_coding	5.11111	2.35364	0.0135581
Krt14	ENSMUSG00000045545	protein_coding	5.09949	2.35035	1.86527e-05
Fbln7	ENSMUSG00000027386	protein_coding	5.0854	2.34636	1.2631e-06
Cfhr2	ENSMUSG00000033898	protein_coding	5.07059	2.34215	0.000161485
Ednra	ENSMUSG00000031616	protein_coding	5.03341	2.33154	0.000922824
Islr	ENSMUSG00000037206	protein_coding	5.02855	2.33014	4.6853e-06
Ramp1	ENSMUSG00000034353	protein_coding	5.02495	2.32911	0.00126234
Cyp1b1	ENSMUSG00000024087	protein_coding	5.01883	2.32735	1.07896e-07
Axl	ENSMUSG00000002602	protein_coding	5.01764	2.32701	6.52552e-08
Ighm	ENSMUSG00000076617	IG_C_gene	5.0022	2.32256	1.82923e-06
Casp12	ENSMUSG00000025887	protein_coding	4.99293	2.31989	6.65533e-05
Olfml3	ENSMUSG00000027848	protein_coding	4.98063	2.31633	8.32412e-08
Clec12a	ENSMUSG00000053063	protein_coding	4.97166	2.31373	1.91859e-05
Clca4	ENSMUSG00000037033	protein_coding	4.97133	2.31363	0.00257054
Loxl1	ENSMUSG00000032334	protein_coding	4.96342	2.31133	3.17576e-07
Klrk1	ENSMUSG00000030149	protein_coding	4.96174	2.31085	0.000144615
P2ry10	ENSMUSG00000050921	protein_coding	4.95232	2.30811	0.000216121
F2r	ENSMUSG00000048376	protein_coding	4.9462	2.30632	5.87517e-08
Cybb	ENSMUSG00000015340	protein_coding	4.92091	2.29893	1.93941e-06
Traf1	ENSMUSG00000026875	protein_coding	4.91265	2.2965	1.2906e-06
Foxj1	ENSMUSG00000034227	protein_coding	4.88686	2.28891	3.30298e-06
AW112010	ENSMUSG00000075010	protein_coding	4.87658	2.28587	2.53128e-05
Cx3cr1	ENSMUSG00000052336	protein_coding	4.87382	2.28505	3.72555e-07
Pdgfrl	ENSMUSG00000031595	protein_coding	4.86982	2.28387	0.0363464
Fcer1g	ENSMUSG00000058715	protein_coding	4.84617	2.27684	4.15065e-07
Basp1	ENSMUSG00000045763	protein_coding	4.83529	2.2736	2.01298e-05
Lpcat2	ENSMUSG00000033192	protein_coding	4.83237	2.27273	0.00195244
Ptafr	ENSMUSG00000056529	protein_coding	4.80115	2.26338	0.000279769
Srpx	ENSMUSG00000090084	protein_coding	4.79909	2.26276	0.0149827
Epha3	ENSMUSG00000052504	protein_coding	4.77907	2.25673	0.00472156
Egflam	ENSMUSG00000042961	protein_coding	4.76699	2.25308	5.82069e-05
Slc9a9	ENSMUSG00000031129	protein_coding	4.74704	2.24703	0.00299831
Prelp	ENSMUSG00000041577	protein_coding	4.73954	2.24475	7.37301e-07
Cped1	ENSMUSG00000062980	protein_coding	4.73355	2.24292	5.34695e-05
Gjd3	ENSMUSG00000047197	protein_coding	4.68452	2.2279	0.010912
Rftn1	ENSMUSG00000039316	protein_coding	4.67884	2.22615	8.66979e-06
Sult4a1	ENSMUSG00000018865	protein_coding	4.67778	2.22582	0.00161657
Ccl12	ENSMUSG00000035352	protein_coding	4.66422	2.22164	0.00316175
Rgs10	ENSMUSG00000030844	protein_coding	4.6491	2.21695	1.77344e-05
Cdh11	ENSMUSG00000031673	protein_coding	4.63812	2.21354	1.22443e-06
Sdc3	ENSMUSG00000025743	protein_coding	4.6247	2.20936	4.23425e-07
Marcksl1	ENSMUSG00000047945	protein_coding	4.61623	2.20671	1.07317e-07
Slamf9	ENSMUSG00000026548	protein_coding	4.60683	2.20377	2.20292e-06
Larp6	ENSMUSG00000034839	protein_coding	4.58868	2.19808	0.00725429
Eln	ENSMUSG00000029675	protein_coding	4.58566	2.19713	0.000511699
Tnc	ENSMUSG00000028364	protein_coding	4.58276	2.19622	1.00585e-06
Dnase1l3	ENSMUSG00000025279	protein_coding	4.57724	2.19448	0.00773798
Gpr65	ENSMUSG00000021886	protein_coding	4.57681	2.19434	0.00139992
Upk2	ENSMUSG00000041523	protein_coding	4.57452	2.19362	0.000166305
Ano5	ENSMUSG00000055489	protein_coding	4.56065	2.18924	0.00392612
Pcdh12	ENSMUSG00000024440	protein_coding	4.55981	2.18898	1.23911e-05
Siglece	ENSMUSG00000030474	protein_coding	4.54416	2.18401	0.000621653
Slit3	ENSMUSG00000056427	protein_coding	4.54303	2.18365	0.000123631
Mmp11	ENSMUSG00000000901	protein_coding	4.53957	2.18256	3.1199e-06
Cd48	ENSMUSG00000015355	protein_coding	4.52782	2.17882	0.00114323
Nes	ENSMUSG00000004891	protein_coding	4.52404	2.17761	3.60595e-07
Rftn2	ENSMUSG00000025978	protein_coding	4.51917	2.17606	0.00154474
Igfbp3	ENSMUSG00000020427	protein_coding	4.50667	2.17206	1.98699e-07
B3galt1	ENSMUSG00000034780	protein_coding	4.50249	2.17072	0.0388351
Ms4a6b	ENSMUSG00000024677	protein_coding	4.50166	2.17046	0.000187035
Rgs1	ENSMUSG00000026358	protein_coding	4.5	2.16993	0.0115111
Casp4	ENSMUSG00000033538	protein_coding	4.49619	2.1687	6.89024e-06
Il2rb	ENSMUSG00000068227	protein_coding	4.48446	2.16493	0.00712918
Sulf1	ENSMUSG00000016918	protein_coding	4.46172	2.1576	0.000511479
Nid1	ENSMUSG00000005397	protein_coding	4.45123	2.1542	5.02638e-07
Bace2	ENSMUSG00000040605	protein_coding	4.43774	2.14983	0.000890937
Pld4	ENSMUSG00000052160	protein_coding	4.42869	2.14688	1.66362e-06
Abca8a	ENSMUSG00000041828	protein_coding	4.42398	2.14534	0.000536823
Megf6	ENSMUSG00000057751	protein_coding	4.40728	2.13989	0.00721013
Krt15	ENSMUSG00000054146	protein_coding	4.40154	2.13801	5.835e-06
9330132A10Rik	ENSMUSG00000043498	pseudogene	4.396	2.13619	0.0171669
Lrrc25	ENSMUSG00000049988	protein_coding	4.38245	2.13174	0.000791576
Ppfia4	ENSMUSG00000026458	protein_coding	4.35024	2.12109	0.000232932
Rerg	ENSMUSG00000030222	protein_coding	4.33857	2.11722	0.000225289
C1qtnf7	ENSMUSG00000061535	protein_coding	4.33768	2.11692	0.000686218
Dennd2a	ENSMUSG00000038456	protein_coding	4.33333	2.11548	0.000204673
Ltbp4	ENSMUSG00000040488	protein_coding	4.32966	2.11425	1.32662e-06
Aplnr	ENSMUSG00000044338	protein_coding	4.32814	2.11375	1.61591e-05
Krt17	ENSMUSG00000035557	protein_coding	4.32452	2.11254	0.0166997
Rcn3	ENSMUSG00000019539	protein_coding	4.31891	2.11067	1.74569e-06
Mrc2	ENSMUSG00000020695	protein_coding	4.31298	2.10869	5.56995e-07
Ggt5	ENSMUSG00000006344	protein_coding	4.31034	2.1078	0.000104159
Tril	ENSMUSG00000043496	protein_coding	4.29133	2.10143	2.8245e-06
Ptgis	ENSMUSG00000017969	protein_coding	4.2789	2.09724	0.000681918
Gm2564	ENSMUSG00000091938	protein_coding	4.27805	2.09695	0.0267425
Pydc4	ENSMUSG00000073491	protein_coding	4.27226	2.095	0.00639465
Cd3d	ENSMUSG00000032094	protein_coding	4.26963	2.09411	0.00768098
Klrc1	ENSMUSG00000030167	protein_coding	4.26087	2.09115	0.0314202
Abca9	ENSMUSG00000041797	protein_coding	4.25888	2.09048	0.000499787
Tgfb3	ENSMUSG00000021253	protein_coding	4.2563	2.0896	0.000529171
Dnm3os	ENSMUSG00000078190	antisense	4.25622	2.08957	0.000106333
Slco2b1	ENSMUSG00000030737	protein_coding	4.25377	2.08874	2.76201e-06
Slfn2	ENSMUSG00000072620	protein_coding	4.25323	2.08856	2.39814e-06
Podxl2	ENSMUSG00000033152	protein_coding	4.25	2.08746	0.0223257
4632428N05Rik	ENSMUSG00000020101	protein_coding	4.23721	2.08311	7.76008e-06
Ptprcap	ENSMUSG00000045826	protein_coding	4.23616	2.08276	0.00350232
Phf11b	ENSMUSG00000091649	protein_coding	4.22967	2.08055	0.00149304
Col6a2	ENSMUSG00000020241	protein_coding	4.21824	2.07664	8.61946e-06
Negr1	ENSMUSG00000040037	protein_coding	4.21788	2.07652	0.00532103
Tgtp2	ENSMUSG00000078921	protein_coding	4.21048	2.07399	1.37735e-06
Sash3	ENSMUSG00000031101	protein_coding	4.19088	2.06725	0.000590547
Ccr5	ENSMUSG00000079227	protein_coding	4.18319	2.06461	7.29149e-05
Shc2	ENSMUSG00000020312	protein_coding	4.18265	2.06442	0.0351402
Frem1	ENSMUSG00000059049	protein_coding	4.18124	2.06393	0.000110248
S100a9	ENSMUSG00000056071	protein_coding	4.17935	2.06328	0.0129271
1500009L16Rik	ENSMUSG00000087651	protein_coding	4.17634	2.06224	0.00769504
Wdfy4	ENSMUSG00000051506	protein_coding	4.15444	2.05465	0.00016012
Col3a1	ENSMUSG00000026043	protein_coding	4.1518	2.05374	5.24591e-07
Rnase6	ENSMUSG00000021880	protein_coding	4.14914	2.05281	0.0100581
Lefty1	ENSMUSG00000038793	protein_coding	4.13605	2.04826	0.0496531
Slc15a3	ENSMUSG00000024737	protein_coding	4.13068	2.04638	0.000129134
Cald1	ENSMUSG00000029761	protein_coding	4.11312	2.04023	1.41646e-06
Wisp1	ENSMUSG00000005124	protein_coding	4.10463	2.03725	0.000140959
Serpine1	ENSMUSG00000037411	protein_coding	4.10241	2.03647	7.2599e-06
Ren1	ENSMUSG00000070645	protein_coding	4.10117	2.03604	2.18236e-06
Col6a3	ENSMUSG00000048126	protein_coding	4.09736	2.03469	2.18232e-06
Ccr2	ENSMUSG00000049103	protein_coding	4.08919	2.03182	3.1987e-06
Trem2	ENSMUSG00000023992	protein_coding	4.08655	2.03088	0.000944654
Cmtm3	ENSMUSG00000031875	protein_coding	4.07451	2.02663	3.49756e-06
Acsbg1	ENSMUSG00000032281	protein_coding	4.0646	2.02311	0.00278137
Upk1a	ENSMUSG00000006313	protein_coding	4.05753	2.0206	6.20771e-05
Ifi27l2a	ENSMUSG00000079017	protein_coding	4.0532	2.01906	4.08526e-06
Tgtp1	ENSMUSG00000078922	protein_coding	4.04308	2.01546	2.08512e-06
Ccl21a	ENSMUSG00000094686	protein_coding	4.02725	2.0098	8.80105e-05
Arhgap25	ENSMUSG00000030047	protein_coding	4.02142	2.00771	0.00123038
Oas1g	ENSMUSG00000066861	protein_coding	4.0167	2.00601	0.000181882
Cd86	ENSMUSG00000022901	protein_coding	4.01471	2.00529	0.00393478
Camk1d	ENSMUSG00000039145	protein_coding	4.00542	2.00195	0.000441009
Cd72	ENSMUSG00000028459	protein_coding	4.00455	2.00164	3.7982e-05
BC028528	ENSMUSG00000038543	protein_coding	4.00442	2.0016	0.0295999
Pirb	ENSMUSG00000058818	protein_coding	4.00221	2.0008	3.75698e-05
AI607873	ENSMUSG00000073490	protein_coding	3.97008	1.98917	7.6094e-05
Ly6d	ENSMUSG00000034634	protein_coding	3.96697	1.98804	0.000171109
Gucy1b3	ENSMUSG00000028005	protein_coding	3.96631	1.9878	0.00110291
Adamts5	ENSMUSG00000022894	protein_coding	3.96333	1.98671	1.52789e-05
Themis2	ENSMUSG00000037731	protein_coding	3.96	1.9855	0.000146569
Clec10a	ENSMUSG00000000318	protein_coding	3.95842	1.98492	0.000401435
H2-Oa	ENSMUSG00000024334	protein_coding	3.9561	1.98408	0.0432893
Gng11	ENSMUSG00000032766	protein_coding	3.95551	1.98386	1.66554e-05
Rgs5	ENSMUSG00000026678	protein_coding	3.95509	1.98371	4.55515e-06
Ptgir	ENSMUSG00000043017	protein_coding	3.93631	1.97685	0.00160111
Lix1l	ENSMUSG00000049288	protein_coding	3.93095	1.97488	0.000266248
AB124611	ENSMUSG00000057191	protein_coding	3.91675	1.96966	0.00149219
Batf3	ENSMUSG00000026630	protein_coding	3.9065	1.96588	0.00150281
Pydc3	ENSMUSG00000066677	protein_coding	3.90573	1.96559	0.000529023
Card11	ENSMUSG00000036526	protein_coding	3.89484	1.96156	0.00870742
Oas1a	ENSMUSG00000052776	protein_coding	3.88606	1.95831	8.2669e-05
Svep1	ENSMUSG00000028369	protein_coding	3.88012	1.9561	7.24964e-05
Penk	ENSMUSG00000045573	protein_coding	3.87865	1.95555	0.00147754
Aldh3a1	ENSMUSG00000019102	protein_coding	3.87288	1.95341	0.02423
Ebi3	ENSMUSG00000003206	protein_coding	3.8673	1.95133	0.0497659
Psmb8	ENSMUSG00000024338	protein_coding	3.86656	1.95105	8.40177e-06
H2-Q7	ENSMUSG00000060550	protein_coding	3.85297	1.94597	3.62278e-06
Tmem45a	ENSMUSG00000022754	protein_coding	3.85253	1.94581	0.00195751
Pf4	ENSMUSG00000029373	protein_coding	3.84933	1.94461	0.00215622
Sorcs2	ENSMUSG00000029093	protein_coding	3.84375	1.94251	0.00446959
Gabra3	ENSMUSG00000031343	protein_coding	3.84185	1.9418	0.00083056
Fxyd1	ENSMUSG00000036570	protein_coding	3.84026	1.9412	0.0013301
S1pr3	ENSMUSG00000067586	protein_coding	3.83483	1.93916	1.78299e-05
Gbp8	ENSMUSG00000034438	protein_coding	3.81994	1.93355	0.0217522
Pmp22	ENSMUSG00000018217	protein_coding	3.81698	1.93243	1.04344e-05
Plxnc1	ENSMUSG00000074785	protein_coding	3.80224	1.92685	0.00691133
Ccl2	ENSMUSG00000035385	protein_coding	3.80207	1.92679	0.000201223
Ddr2	ENSMUSG00000026674	protein_coding	3.79477	1.92401	3.67841e-05
Sirpb1a	ENSMUSG00000095788	protein_coding	3.79362	1.92357	0.0120107
Selplg	ENSMUSG00000048163	protein_coding	3.78737	1.9212	7.1804e-05
Lair1	ENSMUSG00000055541	protein_coding	3.78406	1.91994	0.00297605
Alox5ap	ENSMUSG00000060063	protein_coding	3.78286	1.91948	7.93747e-05
Clec4a2	ENSMUSG00000030148	protein_coding	3.77324	1.9158	0.000462835
Plekho2	ENSMUSG00000050721	protein_coding	3.7654	1.9128	7.18154e-05
Il4i1	ENSMUSG00000074141	protein_coding	3.76471	1.91254	0.000470727
Aoc1	ENSMUSG00000029811	protein_coding	3.76314	1.91194	3.3125e-06
Gjb4	ENSMUSG00000046623	protein_coding	3.76105	1.91114	0.00118499
Sorcs1	ENSMUSG00000043531	protein_coding	3.75296	1.90803	0.0133935
Il10ra	ENSMUSG00000032089	protein_coding	3.74541	1.90513	6.26388e-05
Defb36	ENSMUSG00000044863	protein_coding	3.72792	1.89837	0.0212443
Sp110	ENSMUSG00000070034	protein_coding	3.72693	1.89799	0.000507151
Sparc	ENSMUSG00000018593	protein_coding	3.7225	1.89627	3.30551e-06
Fstl1	ENSMUSG00000022816	protein_coding	3.72196	1.89606	5.20875e-06
H2-Bl	ENSMUSG00000073406	polymorphic_pseudogene	3.71456	1.89319	0.00013614
Postn	ENSMUSG00000027750	protein_coding	3.71306	1.89261	0.000512234
Bgn	ENSMUSG00000031375	protein_coding	3.704	1.88908	3.67375e-06
Fbn1	ENSMUSG00000027204	protein_coding	3.70306	1.88872	2.47251e-05
Crispld2	ENSMUSG00000031825	protein_coding	3.69233	1.88453	2.3415e-05
Tmem204	ENSMUSG00000024168	protein_coding	3.69231	1.88452	2.84266e-05
Gng2	ENSMUSG00000043004	protein_coding	3.68344	1.88105	0.000225824
Fscn1	ENSMUSG00000029581	protein_coding	3.68252	1.88069	2.864e-05
Sla	ENSMUSG00000022372	protein_coding	3.67593	1.87811	0.00112787
Epsti1	ENSMUSG00000022014	protein_coding	3.66885	1.87533	0.00175431
Adamts7	ENSMUSG00000032363	protein_coding	3.66528	1.87392	0.00158367
Il16	ENSMUSG00000001741	protein_coding	3.66393	1.87339	0.00124234
Cd53	ENSMUSG00000040747	protein_coding	3.65207	1.86872	3.91004e-05
Gpr153	ENSMUSG00000042804	protein_coding	3.63824	1.86324	0.000119931
Pdgfrb	ENSMUSG00000024620	protein_coding	3.63595	1.86233	8.41683e-06
Cd276	ENSMUSG00000035914	protein_coding	3.63579	1.86227	0.00127865
Rarres2	ENSMUSG00000009281	protein_coding	3.63083	1.8603	7.65813e-05
Lsp1	ENSMUSG00000018819	protein_coding	3.61588	1.85435	2.71625e-05
Prex1	ENSMUSG00000039621	protein_coding	3.61285	1.85314	8.58445e-05
Hcls1	ENSMUSG00000022831	protein_coding	3.61258	1.85303	0.000159638
Lgi2	ENSMUSG00000039252	protein_coding	3.60962	1.85185	0.028695
Krt5	ENSMUSG00000061527	protein_coding	3.60121	1.84848	6.4986e-05
Hba-a2	ENSMUSG00000069917	protein_coding	3.59653	1.84661	5.70757e-06
Runx1	ENSMUSG00000022952	protein_coding	3.58832	1.84331	0.000141914
Tmsb4x	ENSMUSG00000049775	protein_coding	3.58	1.83996	5.67409e-06
Fhl2	ENSMUSG00000008136	protein_coding	3.57857	1.83939	2.91049e-05
H2-Q6	ENSMUSG00000073409	protein_coding	3.57681	1.83867	1.29579e-05
Emilin1	ENSMUSG00000029163	protein_coding	3.57609	1.83838	9.89946e-06
Gpr123	ENSMUSG00000025475	protein_coding	3.57271	1.83702	0.00147687
Ccl7	ENSMUSG00000035373	protein_coding	3.5633	1.83321	0.0101043
Itpripl2	ENSMUSG00000095115	protein_coding	3.55026	1.82793	2.1895e-05
Tmem229b	ENSMUSG00000046157	protein_coding	3.54364	1.82523	0.000885965
Klrc2	ENSMUSG00000052736	protein_coding	3.54253	1.82478	0.0362843
Irf7	ENSMUSG00000025498	protein_coding	3.54165	1.82442	2.09478e-05
Ifi47	ENSMUSG00000078920	protein_coding	3.54049	1.82395	0.000322039
Scimp	ENSMUSG00000057135	protein_coding	3.53799	1.82293	0.022082
Igfbp2	ENSMUSG00000039323	protein_coding	3.52963	1.81952	0.000115
Isg15	ENSMUSG00000035692	protein_coding	3.5293	1.81938	0.000117601
Hba-a1	ENSMUSG00000069919	protein_coding	3.52768	1.81872	7.65193e-06
Fxyd6	ENSMUSG00000066705	protein_coding	3.52685	1.81838	0.00015746
Tspyl3	ENSMUSG00000074671	protein_coding	3.52256	1.81662	0.0124676
Zcchc24	ENSMUSG00000055538	protein_coding	3.52018	1.81565	0.000128013
Casp1	ENSMUSG00000025888	protein_coding	3.51556	1.81376	0.00260121
Col6a1	ENSMUSG00000001119	protein_coding	3.51397	1.8131	3.90395e-05
Hic1	ENSMUSG00000043099	protein_coding	3.51119	1.81196	2.64603e-05
Nostrin	ENSMUSG00000034738	protein_coding	3.50915	1.81112	0.0248118
Igf1	ENSMUSG00000020053	protein_coding	3.49443	1.80506	0.000152567
Col5a2	ENSMUSG00000026042	protein_coding	3.49049	1.80343	1.52546e-05
Mark1	ENSMUSG00000026620	protein_coding	3.48739	1.80215	0.00234798
Tgfb2	ENSMUSG00000039239	protein_coding	3.48466	1.80102	0.00400179
Slc7a2	ENSMUSG00000031596	protein_coding	3.47792	1.79823	0.00025532
Inhbb	ENSMUSG00000037035	protein_coding	3.47747	1.79804	0.000111403
Dapk2	ENSMUSG00000032380	protein_coding	3.4736	1.79643	0.00112036
Psmb9	ENSMUSG00000096727	protein_coding	3.46857	1.79434	8.84516e-05
Rassf4	ENSMUSG00000042129	protein_coding	3.46741	1.79386	0.000231223
Robo2	ENSMUSG00000052516	protein_coding	3.46346	1.79221	0.000180747
Tmem100	ENSMUSG00000069763	protein_coding	3.45946	1.79055	0.047123
Anxa1	ENSMUSG00000024659	protein_coding	3.45284	1.78778	4.42267e-05
Plat	ENSMUSG00000031538	protein_coding	3.434	1.77989	1.70134e-05
Ctgf	ENSMUSG00000019997	protein_coding	3.42915	1.77785	2.15138e-05
Tifab	ENSMUSG00000049625	protein_coding	3.42302	1.77527	0.00058493
Mmp3	ENSMUSG00000043613	protein_coding	3.41748	1.77293	0.0366213
Olfm2	ENSMUSG00000032172	protein_coding	3.41434	1.77161	0.0188643
Gria4	ENSMUSG00000025892	protein_coding	3.40769	1.7688	0.00695509
B3gnt9	ENSMUSG00000069920	protein_coding	3.40555	1.76789	0.00921913
Col1a2	ENSMUSG00000029661	protein_coding	3.40071	1.76584	1.84683e-05
Ccdc109b	ENSMUSG00000027994	protein_coding	3.39497	1.7634	0.0239506
Rtp4	ENSMUSG00000033355	protein_coding	3.39443	1.76317	0.000300033
Dkk2	ENSMUSG00000028031	protein_coding	3.3939	1.76295	4.90522e-05
5430435G22Rik	ENSMUSG00000052688	protein_coding	3.39015	1.76135	0.00188172
Lyl1	ENSMUSG00000034041	protein_coding	3.38843	1.76062	0.0010259
P2ry6	ENSMUSG00000048779	protein_coding	3.38465	1.75901	0.000553364
Crip1	ENSMUSG00000006360	protein_coding	3.38361	1.75856	0.000110002
Itga8	ENSMUSG00000026768	protein_coding	3.38283	1.75823	0.000669954
B2m	ENSMUSG00000060802	protein_coding	3.3804	1.75719	1.48111e-05
Lgals9	ENSMUSG00000001123	protein_coding	3.37138	1.75334	0.000189311
Fam167a	ENSMUSG00000035095	protein_coding	3.37078	1.75308	0.00293098
Col8a1	ENSMUSG00000068196	protein_coding	3.36839	1.75206	0.000227125
Meis3	ENSMUSG00000041420	protein_coding	3.36545	1.7508	0.00386146
Nckap1l	ENSMUSG00000022488	protein_coding	3.36026	1.74857	0.000466995
Adam12	ENSMUSG00000054555	protein_coding	3.36022	1.74855	0.000606074
Ccl21b	ENSMUSG00000095675	protein_coding	3.3586	1.74786	0.00471664
Fkbp7	ENSMUSG00000002732	protein_coding	3.35831	1.74774	0.00558097
Nbl1	ENSMUSG00000041120	protein_coding	3.35506	1.74634	4.23478e-05
Dse	ENSMUSG00000039497	protein_coding	3.35482	1.74624	0.000925058
Lfng	ENSMUSG00000029570	protein_coding	3.34883	1.74366	0.000230313
Pdpn	ENSMUSG00000028583	protein_coding	3.34836	1.74346	0.000110431
Xlr3b	ENSMUSG00000073125	protein_coding	3.33309	1.73686	0.000480375
Lpar1	ENSMUSG00000038668	protein_coding	3.33286	1.73676	0.00112721
Thbd	ENSMUSG00000074743	protein_coding	3.3313	1.73609	7.78336e-05
H2-Ob	ENSMUSG00000041538	protein_coding	3.328	1.73466	0.0157938
Rhoh	ENSMUSG00000029204	protein_coding	3.31159	1.72753	0.0358913
Gm21541	ENSMUSG00000094065	protein_coding	3.30486	1.72459	0.000659026
Flnc	ENSMUSG00000068699	protein_coding	3.30296	1.72376	0.0088254
Aldh1a2	ENSMUSG00000013584	protein_coding	3.302	1.72334	0.000149056
Coch	ENSMUSG00000020953	protein_coding	3.29878	1.72193	0.0210747
Prkcb	ENSMUSG00000052889	protein_coding	3.29638	1.72088	0.00930083
Pid1	ENSMUSG00000045658	protein_coding	3.2955	1.7205	0.00169648
Gm13304	ENSMUSG00000073878	protein_coding	3.29148	1.71874	0.000687424
Des	ENSMUSG00000026208	protein_coding	3.28742	1.71696	9.13319e-05
Tnfrsf13b	ENSMUSG00000010142	protein_coding	3.28492	1.71586	0.0172282
Gm10591	ENSMUSG00000096596	protein_coding	3.2819	1.71453	0.00559396
Naaa	ENSMUSG00000029413	protein_coding	3.28143	1.71433	0.00010459
H2-K1	ENSMUSG00000061232	protein_coding	3.27584	1.71186	2.26689e-05
Cldn3	ENSMUSG00000070473	protein_coding	3.27391	1.71102	2.98089e-05
Cd79b	ENSMUSG00000040592	protein_coding	3.26916	1.70892	0.0118351
Gjc2	ENSMUSG00000043448	protein_coding	3.26335	1.70635	0.0370854
St6galnac4	ENSMUSG00000079442	protein_coding	3.26247	1.70596	0.00158137
Batf	ENSMUSG00000034266	protein_coding	3.2617	1.70563	0.0463015
Ifitm3	ENSMUSG00000025492	protein_coding	3.26168	1.70562	3.94468e-05
Mef2c	ENSMUSG00000005583	protein_coding	3.26105	1.70534	0.00038712
Itga9	ENSMUSG00000039115	protein_coding	3.25814	1.70405	0.000159524
Coro1a	ENSMUSG00000030707	protein_coding	3.25676	1.70344	6.68173e-05
Prkcdbp	ENSMUSG00000037060	protein_coding	3.25573	1.70298	8.65446e-05
Kif1a	ENSMUSG00000014602	protein_coding	3.25502	1.70267	0.036393
Kcnk2	ENSMUSG00000037624	protein_coding	3.24915	1.70006	0.0136083
Gas7	ENSMUSG00000033066	protein_coding	3.2471	1.69915	0.000418953
Cxcl9	ENSMUSG00000029417	protein_coding	3.2427	1.6972	0.00206382
Gprc5a	ENSMUSG00000046733	protein_coding	3.23763	1.69494	0.000297523
Spib	ENSMUSG00000008193	protein_coding	3.23518	1.69384	0.00751021
Gm9780	ENSMUSG00000094800	pseudogene	3.23052	1.69176	0.000165495
Pxdn	ENSMUSG00000020674	protein_coding	3.22931	1.69122	6.75962e-05
Gabrp	ENSMUSG00000020159	protein_coding	3.22524	1.68941	0.0206782
Efemp2	ENSMUSG00000024909	protein_coding	3.21782	1.68608	9.94474e-05
Tlr7	ENSMUSG00000044583	protein_coding	3.21499	1.68481	0.0308683
Plac9b	ENSMUSG00000072674	protein_coding	3.2146	1.68464	0.000173153
Bst2	ENSMUSG00000046718	protein_coding	3.21403	1.68438	7.82376e-05
Fblim1	ENSMUSG00000006219	protein_coding	3.21284	1.68385	8.76268e-05
Iigp1	ENSMUSG00000054072	protein_coding	3.2127	1.68379	0.000224193
Gpsm3	ENSMUSG00000034786	protein_coding	3.21236	1.68363	0.00055758
Fbln2	ENSMUSG00000064080	protein_coding	3.21024	1.68268	0.000990054
Spi1	ENSMUSG00000002111	protein_coding	3.20798	1.68166	0.000921785
Myo1f	ENSMUSG00000024300	protein_coding	3.20106	1.67855	0.00199791
Kdelr3	ENSMUSG00000010830	protein_coding	3.19579	1.67617	0.00132027
Kcnt2	ENSMUSG00000052726	protein_coding	3.19263	1.67474	0.00257047
Ppp1r18	ENSMUSG00000034595	protein_coding	3.18844	1.67285	0.000196819
Ptprc	ENSMUSG00000026395	protein_coding	3.18781	1.67257	0.000133641
Plac9a	ENSMUSG00000095304	protein_coding	3.18487	1.67124	0.000189236
Krt19	ENSMUSG00000020911	protein_coding	3.18377	1.67073	7.7799e-05
Rhoj	ENSMUSG00000046768	protein_coding	3.18323	1.67049	0.000710864
Oasl2	ENSMUSG00000029561	protein_coding	3.1822	1.67002	0.000182695
Unc93b1	ENSMUSG00000036908	protein_coding	3.18071	1.66935	6.54215e-05
Mmp23	ENSMUSG00000029061	protein_coding	3.17755	1.66791	0.000265651
Tgfb1	ENSMUSG00000002603	protein_coding	3.17748	1.66788	0.000150843
Pcdh18	ENSMUSG00000037892	protein_coding	3.17726	1.66778	0.00407474
Klri2	ENSMUSG00000043932	protein_coding	3.17678	1.66757	0.0373749
Sox18	ENSMUSG00000046470	protein_coding	3.17436	1.66646	0.000161075
Ccl9	ENSMUSG00000019122	protein_coding	3.17226	1.66551	0.000185285
Rasl11a	ENSMUSG00000029641	protein_coding	3.16813	1.66363	0.000372596
Laptm5	ENSMUSG00000028581	protein_coding	3.16767	1.66342	4.48109e-05
Kirrel	ENSMUSG00000041734	protein_coding	3.16749	1.66334	0.000266331
Klf2	ENSMUSG00000055148	protein_coding	3.16625	1.66278	0.000164278
Kcnd3	ENSMUSG00000040896	protein_coding	3.16271	1.66116	0.00931967
Adamtsl2	ENSMUSG00000036040	protein_coding	3.15989	1.65987	0.000154547
Dock2	ENSMUSG00000020143	protein_coding	3.1596	1.65974	0.00481668
St8sia4	ENSMUSG00000040710	protein_coding	3.1536	1.657	0.000377199
Rab31	ENSMUSG00000056515	protein_coding	3.1499	1.6553	0.000129392
Olfr1033	ENSMUSG00000045392	protein_coding	3.14758	1.65425	7.36519e-05
Upk3a	ENSMUSG00000022435	protein_coding	3.14029	1.6509	0.00128502
Uchl1	ENSMUSG00000029223	protein_coding	3.13944	1.65051	0.00410817
Hspb1	ENSMUSG00000004951	protein_coding	3.13636	1.64909	5.04472e-05
Mmp15	ENSMUSG00000031790	protein_coding	3.13514	1.64853	0.00195249
Ctse	ENSMUSG00000004552	protein_coding	3.1324	1.64727	0.00585912
Serpinb6b	ENSMUSG00000042842	protein_coding	3.13187	1.64702	0.000356312
Snx20	ENSMUSG00000031662	protein_coding	3.12981	1.64608	0.0145665
St6galnac6	ENSMUSG00000026811	protein_coding	3.12647	1.64454	0.00117657
Mndal	ENSMUSG00000090272	protein_coding	3.12319	1.64302	0.000260085
Cd37	ENSMUSG00000030798	protein_coding	3.12071	1.64187	0.0096086
Ets1	ENSMUSG00000032035	protein_coding	3.11932	1.64123	0.00015169
Apln	ENSMUSG00000037010	protein_coding	3.11927	1.64121	0.000470118
Olfml2b	ENSMUSG00000038463	protein_coding	3.11669	1.64002	0.0199075
Cxcl5	ENSMUSG00000029371	protein_coding	3.11039	1.6371	0.0073516
Gm13889	ENSMUSG00000087006	lincRNA	3.10739	1.6357	0.000108826
Abi3bp	ENSMUSG00000035258	protein_coding	3.10619	1.63515	0.00500502
Sprr2a1	ENSMUSG00000078664	protein_coding	3.10194	1.63317	7.97427e-05
Cysltr1	ENSMUSG00000052821	protein_coding	3.10111	1.63279	0.00731872
Twist1	ENSMUSG00000035799	protein_coding	3.09877	1.63169	0.0286589
Dact3	ENSMUSG00000078794	protein_coding	3.0969	1.63082	0.00411936
Pyhin1	ENSMUSG00000043263	protein_coding	3.09416	1.62955	0.00147311
Il33	ENSMUSG00000024810	protein_coding	3.09041	1.6278	0.000815169
Rnf150	ENSMUSG00000047747	protein_coding	3.08145	1.62361	0.00336437
Lrp1	ENSMUSG00000040249	protein_coding	3.08125	1.62352	9.09631e-05
Cyp4f18	ENSMUSG00000003484	protein_coding	3.07883	1.62238	0.0338359
Nfam1	ENSMUSG00000058099	protein_coding	3.07666	1.62137	0.00456181
Gdf10	ENSMUSG00000021943	protein_coding	3.07202	1.61919	0.00602322
Cyth4	ENSMUSG00000018008	protein_coding	3.06982	1.61815	0.000149594
Sprr2a2	ENSMUSG00000068893	protein_coding	3.06863	1.6176	8.70684e-05
Vav1	ENSMUSG00000034116	protein_coding	3.06539	1.61607	0.00533065
Gimap4	ENSMUSG00000054435	protein_coding	3.06026	1.61366	0.000507257
Cnn1	ENSMUSG00000001349	protein_coding	3.05227	1.60988	0.0237067
Msrb3	ENSMUSG00000051236	protein_coding	3.04971	1.60867	0.0009064
Mxra7	ENSMUSG00000020814	protein_coding	3.04446	1.60618	0.00025558
Angptl2	ENSMUSG00000004105	protein_coding	3.04336	1.60566	0.000204401
Nnmt	ENSMUSG00000032271	protein_coding	3.04104	1.60456	0.0051823
Rac2	ENSMUSG00000033220	protein_coding	3.04078	1.60444	0.000329052
Crlf1	ENSMUSG00000007888	protein_coding	3.03652	1.60242	0.000792736
Gm5077	ENSMUSG00000079343	protein_coding	3.03304	1.60077	0.0197743
Gpihbp1	ENSMUSG00000022579	protein_coding	3.03175	1.60015	0.000539955
Wnt10a	ENSMUSG00000026167	protein_coding	3.02551	1.59718	0.0285458
P2rx7	ENSMUSG00000029468	protein_coding	3.02295	1.59596	0.00567275
C7	ENSMUSG00000079105	protein_coding	3.01976	1.59444	0.0108022
Arhgap30	ENSMUSG00000048865	protein_coding	3.01711	1.59317	0.00153809
Cacna2d1	ENSMUSG00000040118	protein_coding	3.01384	1.5916	0.00329764
Calcrl	ENSMUSG00000059588	protein_coding	3.01032	1.58992	0.000313931
Bmp2	ENSMUSG00000027358	protein_coding	3.01008	1.5898	0.0226195
Cd34	ENSMUSG00000016494	protein_coding	3.00641	1.58804	0.000302612
Figf	ENSMUSG00000031380	protein_coding	3.0042	1.58698	0.00408488
Arhgap9	ENSMUSG00000040345	protein_coding	3	1.58496	0.00494766
Hoxa11	ENSMUSG00000038210	protein_coding	2.99872	1.58435	0.00778723
Ccnd2	ENSMUSG00000000184	protein_coding	2.99483	1.58247	0.000572162
Syk	ENSMUSG00000021457	protein_coding	2.99079	1.58053	0.00113783
Ncf2	ENSMUSG00000026480	protein_coding	2.9845	1.57749	0.00229896
Clec9a	ENSMUSG00000046080	protein_coding	2.98222	1.57639	0.0328948
Dclk1	ENSMUSG00000027797	protein_coding	2.97842	1.57455	0.031196
Emp1	ENSMUSG00000030208	protein_coding	2.97707	1.57389	0.000154736
Srgn	ENSMUSG00000020077	protein_coding	2.97672	1.57372	0.00051452
Tmsb10	ENSMUSG00000079523	protein_coding	2.97422	1.57251	9.9667e-05
Fli1	ENSMUSG00000016087	protein_coding	2.97254	1.5717	0.00173052
Matn2	ENSMUSG00000022324	protein_coding	2.9723	1.57158	0.00126888
Eltd1	ENSMUSG00000039167	protein_coding	2.96672	1.56887	0.000215249
Vim	ENSMUSG00000026728	protein_coding	2.95982	1.56551	0.000150788
Clec2d	ENSMUSG00000030157	protein_coding	2.95869	1.56496	0.000180466
Il2rg	ENSMUSG00000031304	protein_coding	2.95867	1.56495	0.00776874
Fam49a	ENSMUSG00000020589	protein_coding	2.95214	1.56176	0.00290302
Rem1	ENSMUSG00000000359	protein_coding	2.9501	1.56076	0.00270198
Man1c1	ENSMUSG00000037306	protein_coding	2.9371	1.55439	0.00196117
Slfn8	ENSMUSG00000035208	protein_coding	2.9309	1.55134	0.0134262
Phf11a	ENSMUSG00000044703	protein_coding	2.93061	1.5512	0.019395
Frzb	ENSMUSG00000027004	protein_coding	2.92985	1.55082	0.00033606
Sytl2	ENSMUSG00000030616	protein_coding	2.92581	1.54884	0.000209783
Vcam1	ENSMUSG00000027962	protein_coding	2.92552	1.54869	0.000146597
Mybpc2	ENSMUSG00000038670	protein_coding	2.92509	1.54848	0.017198
Calhm2	ENSMUSG00000033033	protein_coding	2.92503	1.54845	0.0152011
Fyb	ENSMUSG00000022148	protein_coding	2.92229	1.5471	0.0276565
Col5a1	ENSMUSG00000026837	protein_coding	2.91893	1.54544	0.0004443
H2-Q5	ENSMUSG00000055413	pseudogene	2.91626	1.54412	0.000656497
Alb	ENSMUSG00000029368	protein_coding	2.90332	1.53771	0.00449865
Vgll3	ENSMUSG00000091243	protein_coding	2.90194	1.53702	0.0147922
Cbr2	ENSMUSG00000025150	protein_coding	2.90186	1.53698	0.00239784
Il27ra	ENSMUSG00000005465	protein_coding	2.90169	1.53689	0.0401725
Medag	ENSMUSG00000029659	protein_coding	2.8941	1.53311	0.0429208
H2-DMa	ENSMUSG00000037649	protein_coding	2.89131	1.53173	0.000361341
Rcsd1	ENSMUSG00000040723	protein_coding	2.88858	1.53036	0.000801001
Plvap	ENSMUSG00000034845	protein_coding	2.88787	1.53001	0.000179908
Tbc1d2b	ENSMUSG00000037410	protein_coding	2.88545	1.5288	0.000532616
Il3ra	ENSMUSG00000068758	protein_coding	2.88206	1.5271	0.00722661
D430019H16Rik	ENSMUSG00000094910	protein_coding	2.87396	1.52304	0.00524939
Ngf	ENSMUSG00000027859	protein_coding	2.86962	1.52086	0.00700789
Col1a1	ENSMUSG00000001506	protein_coding	2.86604	1.51906	0.000203732
Lck	ENSMUSG00000000409	protein_coding	2.8649	1.51849	0.0107251
Il21r	ENSMUSG00000030745	protein_coding	2.8648	1.51843	0.0109774
Wnt11	ENSMUSG00000015957	protein_coding	2.85492	1.51345	0.0112214
Mx1	ENSMUSG00000000386	protein_coding	2.84996	1.51094	0.0150242
Trp53i11	ENSMUSG00000068735	protein_coding	2.84877	1.51034	0.000395005
Sult1a1	ENSMUSG00000030711	protein_coding	2.84568	1.50878	0.0012444
Rsad2	ENSMUSG00000020641	protein_coding	2.84544	1.50865	0.000782416
Syt13	ENSMUSG00000027220	protein_coding	2.84184	1.50682	0.0175554
Lama4	ENSMUSG00000019846	protein_coding	2.84139	1.5066	0.0116947
Wdr86	ENSMUSG00000055235	protein_coding	2.83396	1.50282	0.0245056
Klhl6	ENSMUSG00000043008	protein_coding	2.83239	1.50202	0.00722645
Gnb4	ENSMUSG00000027669	protein_coding	2.83178	1.50171	0.00136693
Bok	ENSMUSG00000026278	protein_coding	2.82684	1.49919	0.000319703
Elk3	ENSMUSG00000008398	protein_coding	2.82385	1.49766	0.000502938
Cnrip1	ENSMUSG00000044629	protein_coding	2.82249	1.49697	0.0388794
Kcnj8	ENSMUSG00000030247	protein_coding	2.82083	1.49612	0.00192893
Foxs1	ENSMUSG00000074676	protein_coding	2.81925	1.49531	0.00385888
Ndufa4l2	ENSMUSG00000040280	protein_coding	2.81583	1.49356	0.00359738
Ikzf1	ENSMUSG00000018654	protein_coding	2.81518	1.49323	0.0078621
Scarf2	ENSMUSG00000012017	protein_coding	2.81461	1.49293	0.000470157
Ifi203	ENSMUSG00000039997	protein_coding	2.81148	1.49133	0.000682547
Itgb2	ENSMUSG00000000290	protein_coding	2.80846	1.48978	0.00223081
Ppbp	ENSMUSG00000029372	protein_coding	2.8065	1.48877	0.0437101
Gngt2	ENSMUSG00000038811	protein_coding	2.80466	1.48783	0.00319399
Map1b	ENSMUSG00000052727	protein_coding	2.80283	1.48688	0.00294364
Efnb2	ENSMUSG00000001300	protein_coding	2.801	1.48594	0.000800361
Sh3pxd2b	ENSMUSG00000040711	protein_coding	2.79893	1.48488	0.00150695
H2-M3	ENSMUSG00000016206	protein_coding	2.79549	1.4831	0.0107945
H2-Q1	ENSMUSG00000079507	protein_coding	2.79223	1.48142	0.000515826
Ncf1	ENSMUSG00000015950	protein_coding	2.79141	1.48099	0.00297335
Mrvi1	ENSMUSG00000005611	protein_coding	2.78856	1.47952	0.00605785
Adora2a	ENSMUSG00000020178	protein_coding	2.78492	1.47764	0.00386329
Spry1	ENSMUSG00000037211	protein_coding	2.78337	1.47683	0.000528955
Glipr2	ENSMUSG00000028480	protein_coding	2.78221	1.47623	0.00125685
Fkbp10	ENSMUSG00000001555	protein_coding	2.78126	1.47574	0.00126375
Gsn	ENSMUSG00000026879	protein_coding	2.77778	1.47393	0.000297286
Trim29	ENSMUSG00000032013	protein_coding	2.7748	1.47238	0.0376719
Xlr3c	ENSMUSG00000058147	protein_coding	2.77295	1.47142	0.024842
Gja1	ENSMUSG00000050953	protein_coding	2.77254	1.47121	0.00838453
H2-DMb2	ENSMUSG00000037548	protein_coding	2.76911	1.46942	0.000786898
Cck	ENSMUSG00000032532	protein_coding	2.76593	1.46776	0.00245818
Tpst1	ENSMUSG00000034118	protein_coding	2.76522	1.46739	0.00699987
Gm12250	ENSMUSG00000082292	pseudogene	2.76271	1.46609	0.0487502
Pdlim1	ENSMUSG00000055044	protein_coding	2.76158	1.46549	0.00520387
Tlr13	ENSMUSG00000033777	protein_coding	2.76022	1.46478	0.0323116
Fndc1	ENSMUSG00000071984	protein_coding	2.7601	1.46472	0.0435054
Ctxn1	ENSMUSG00000048644	protein_coding	2.75435	1.46171	0.000685325
Fam198b	ENSMUSG00000027955	protein_coding	2.75251	1.46075	0.0112232
Ube2l6	ENSMUSG00000027078	protein_coding	2.75225	1.46061	0.000648151
Entpd1	ENSMUSG00000048120	protein_coding	2.74732	1.45802	0.00615181
St6gal1	ENSMUSG00000022885	protein_coding	2.74645	1.45757	0.000594874
S100a6	ENSMUSG00000001025	protein_coding	2.74495	1.45678	0.000333895
Itgax	ENSMUSG00000030789	protein_coding	2.7407	1.45455	0.00401349
Neurl3	ENSMUSG00000047180	protein_coding	2.73821	1.45323	0.00094034
Irf4	ENSMUSG00000021356	protein_coding	2.73304	1.4505	0.0266431
Hpgd	ENSMUSG00000031613	protein_coding	2.73278	1.45037	0.000883537
Ldb2	ENSMUSG00000039706	protein_coding	2.73169	1.44979	0.00598986
Asb2	ENSMUSG00000021200	protein_coding	2.73088	1.44937	0.0340967
Plxnd1	ENSMUSG00000030123	protein_coding	2.72587	1.44672	0.000450798
Unc5b	ENSMUSG00000020099	protein_coding	2.72567	1.44661	0.000860936
Agap2	ENSMUSG00000025422	protein_coding	2.72444	1.44596	0.0371502
Tnfrsf1b	ENSMUSG00000028599	protein_coding	2.72077	1.44401	0.00165184
Lamb3	ENSMUSG00000026639	protein_coding	2.72028	1.44375	0.00151217
Cpm	ENSMUSG00000020183	protein_coding	2.71972	1.44346	0.000921674
Nkd1	ENSMUSG00000031661	protein_coding	2.71737	1.44221	0.00590836
Krt20	ENSMUSG00000035775	protein_coding	2.70367	1.43492	0.00144821
Pip4k2a	ENSMUSG00000026737	protein_coding	2.70118	1.43359	0.00164863
Fgd2	ENSMUSG00000024013	protein_coding	2.7005	1.43323	0.00258324
Hck	ENSMUSG00000003283	protein_coding	2.69929	1.43258	0.00666171
Csdc2	ENSMUSG00000042109	protein_coding	2.69664	1.43116	0.00664942
Rnf144b	ENSMUSG00000038068	protein_coding	2.69626	1.43096	0.0139572
Emcn	ENSMUSG00000054690	protein_coding	2.69577	1.4307	0.00064611
Cdh13	ENSMUSG00000031841	protein_coding	2.69468	1.43012	0.00816563
Pcp4l1	ENSMUSG00000038370	protein_coding	2.69444	1.42999	0.00459128
Gimap6	ENSMUSG00000047867	protein_coding	2.69265	1.42903	0.00133905
Panx1	ENSMUSG00000031934	protein_coding	2.68384	1.4243	0.00742565
Nrep	ENSMUSG00000042834	protein_coding	2.67674	1.42048	0.00116372
AI504432	ENSMUSG00000056145	lincRNA	2.67498	1.41953	0.0272344
Dact1	ENSMUSG00000044548	protein_coding	2.66993	1.4168	0.0290497
Ctsc	ENSMUSG00000030560	protein_coding	2.66921	1.41641	0.000575323
Igfbp6	ENSMUSG00000023046	protein_coding	2.6684	1.41598	0.0389565
Ptgfrn	ENSMUSG00000027864	protein_coding	2.66676	1.41509	0.000846726
Xlr3a	ENSMUSG00000057836	protein_coding	2.66458	1.41391	0.00882352
Hr	ENSMUSG00000022096	protein_coding	2.6597	1.41126	0.00589295
Rtn1	ENSMUSG00000021087	protein_coding	2.65903	1.4109	0.0117884
Itgb7	ENSMUSG00000001281	protein_coding	2.6575	1.41007	0.0148772
Naalad2	ENSMUSG00000043943	protein_coding	2.65608	1.4093	0.0198726
Snai1	ENSMUSG00000042821	protein_coding	2.65551	1.40899	0.019249
Adamtsl5	ENSMUSG00000043822	protein_coding	2.6549	1.40866	0.00859018
Dpysl3	ENSMUSG00000024501	protein_coding	2.65185	1.407	0.000822858
Dock10	ENSMUSG00000038608	protein_coding	2.65095	1.40651	0.00372188
Lpcat1	ENSMUSG00000021608	protein_coding	2.65004	1.40601	0.00284306
Snx31	ENSMUSG00000013611	protein_coding	2.64975	1.40586	0.00241735
Fut4	ENSMUSG00000049307	protein_coding	2.64897	1.40543	0.0182589
Chst12	ENSMUSG00000036599	protein_coding	2.64747	1.40461	0.0124435
Irf8	ENSMUSG00000041515	protein_coding	2.64377	1.4026	0.00112704
Cd300ld	ENSMUSG00000034641	protein_coding	2.6418	1.40152	0.0307922
Meox1	ENSMUSG00000001493	protein_coding	2.64058	1.40085	0.0107283
Lmo2	ENSMUSG00000032698	protein_coding	2.62884	1.39442	0.00177324
Epb4.1l2	ENSMUSG00000019978	protein_coding	2.62582	1.39277	0.00175838
Gpr27	ENSMUSG00000072875	protein_coding	2.62556	1.39263	0.00606149
Hexa	ENSMUSG00000025232	protein_coding	2.62489	1.39226	0.000810222
Lpxn	ENSMUSG00000024696	protein_coding	2.62363	1.39156	0.0332656
AI662270	ENSMUSG00000087107	lincRNA	2.62138	1.39033	0.0194238
Pik3cd	ENSMUSG00000039936	protein_coding	2.62122	1.39024	0.00335501
Synpo2	ENSMUSG00000050315	protein_coding	2.62112	1.39018	0.0457426
Sepn1	ENSMUSG00000050989	protein_coding	2.62059	1.38989	0.001875
Csf1r	ENSMUSG00000024621	protein_coding	2.61911	1.38908	0.000699371
Tead2	ENSMUSG00000030796	protein_coding	2.61757	1.38823	0.00770866
Gm8909	ENSMUSG00000073402	protein_coding	2.61531	1.38698	0.00255638
C1ra	ENSMUSG00000055172	protein_coding	2.61197	1.38514	0.00111428
Stab1	ENSMUSG00000042286	protein_coding	2.61184	1.38507	0.00110526
Emid1	ENSMUSG00000034164	protein_coding	2.60714	1.38247	0.0106579
Plek	ENSMUSG00000020120	protein_coding	2.60231	1.37979	0.00979459
Dlc1	ENSMUSG00000031523	protein_coding	2.60106	1.3791	0.0021895
Cmtm7	ENSMUSG00000032436	protein_coding	2.59925	1.37809	0.00368814
Cldn1	ENSMUSG00000022512	protein_coding	2.59167	1.37388	0.00101176
H2-D1	ENSMUSG00000073411	protein_coding	2.5913	1.37368	0.000604703
Aspn	ENSMUSG00000021388	protein_coding	2.59076	1.37337	0.0410415
Amotl1	ENSMUSG00000013076	protein_coding	2.59029	1.37311	0.00137196
Gsdmd	ENSMUSG00000022575	protein_coding	2.5873	1.37145	0.00372422
Ccrl2	ENSMUSG00000043953	protein_coding	2.58656	1.37103	0.0466751
Spn	ENSMUSG00000051457	protein_coding	2.57832	1.36643	0.0127694
Rab8b	ENSMUSG00000036943	protein_coding	2.57591	1.36508	0.00247984
Ank	ENSMUSG00000022265	protein_coding	2.57063	1.36212	0.00355011
Grap	ENSMUSG00000004837	protein_coding	2.56696	1.36006	0.00429583
Pira2	ENSMUSG00000089942	protein_coding	2.56134	1.3569	0.0384087
Fam212a	ENSMUSG00000042106	protein_coding	2.55662	1.35424	0.0289986
Ifitm2	ENSMUSG00000060591	protein_coding	2.55533	1.35351	0.000989778
Fam114a1	ENSMUSG00000029185	protein_coding	2.55529	1.35349	0.0057052
Ramp3	ENSMUSG00000041046	protein_coding	2.55521	1.35344	0.00207097
Tm4sf1	ENSMUSG00000027800	protein_coding	2.55037	1.35071	0.00199249
Serpinb6a	ENSMUSG00000060147	protein_coding	2.5488	1.34982	0.00138305
Cnn2	ENSMUSG00000004665	protein_coding	2.54712	1.34887	0.00114326
Slc43a3	ENSMUSG00000027074	protein_coding	2.54474	1.34752	0.0022804
Gypc	ENSMUSG00000090523	protein_coding	2.54207	1.34601	0.04198
Rgs3	ENSMUSG00000059810	protein_coding	2.53968	1.34465	0.00191547
Mmd	ENSMUSG00000003948	protein_coding	2.53847	1.34396	0.0018789
Pmepa1	ENSMUSG00000038400	protein_coding	2.5337	1.34124	0.000992122
H2-DMb1	ENSMUSG00000079547	protein_coding	2.53185	1.34019	0.00142436
Csf2rb	ENSMUSG00000071713	protein_coding	2.5293	1.33874	0.00616105
Fermt3	ENSMUSG00000024965	protein_coding	2.52877	1.33844	0.0066456
Ccbe1	ENSMUSG00000046318	protein_coding	2.52846	1.33826	0.018666
Stx11	ENSMUSG00000039232	protein_coding	2.52555	1.3366	0.020751
Fxyd5	ENSMUSG00000009687	protein_coding	2.52122	1.33412	0.00200948
Dpysl2	ENSMUSG00000022048	protein_coding	2.52043	1.33367	0.00307252
Trim30a	ENSMUSG00000030921	protein_coding	2.52006	1.33346	0.00760696
Adcy7	ENSMUSG00000031659	protein_coding	2.52006	1.33346	0.00475048
Dhx58	ENSMUSG00000017830	protein_coding	2.51808	1.33232	0.020715
Emp3	ENSMUSG00000040212	protein_coding	2.51673	1.33155	0.00405305
Scin	ENSMUSG00000002565	protein_coding	2.51231	1.32902	0.00123114
Ankrd1	ENSMUSG00000024803	protein_coding	2.51217	1.32893	0.0102694
Phf11d	ENSMUSG00000068245	protein_coding	2.50898	1.3271	0.0196995
Timp1	ENSMUSG00000001131	protein_coding	2.5075	1.32625	0.00204029
Sox7	ENSMUSG00000063060	protein_coding	2.50709	1.32602	0.0414732
Fam105a	ENSMUSG00000056069	protein_coding	2.50664	1.32575	0.00839839
Evl	ENSMUSG00000021262	protein_coding	2.50558	1.32515	0.0175312
Tcf7	ENSMUSG00000000782	protein_coding	2.4995	1.32164	0.0390048
Ch25h	ENSMUSG00000050370	protein_coding	2.49817	1.32087	0.026524
Srpx2	ENSMUSG00000031253	protein_coding	2.49773	1.32062	0.0130994
H2-Q10	ENSMUSG00000067235	protein_coding	2.49284	1.31779	0.00368144
Cnp	ENSMUSG00000006782	protein_coding	2.49131	1.31691	0.00290618
Scml4	ENSMUSG00000044770	protein_coding	2.48755	1.31473	0.0445646
Gpx7	ENSMUSG00000028597	protein_coding	2.48631	1.31401	0.0158839
Enho	ENSMUSG00000028445	protein_coding	2.48416	1.31276	0.00751817
Rasa4	ENSMUSG00000004952	protein_coding	2.48386	1.31258	0.00601148
Npr3	ENSMUSG00000022206	protein_coding	2.48178	1.31137	0.0153174
Nfkbie	ENSMUSG00000023947	protein_coding	2.47969	1.31016	0.0033693
Gpr132	ENSMUSG00000021298	protein_coding	2.4783	1.30935	0.041652
KCTD12	ENSMUSG00000098557	protein_coding	2.47764	1.30897	0.00200405
Cldn6	ENSMUSG00000023906	protein_coding	2.47198	1.30567	0.0245001
Cd248	ENSMUSG00000056481	protein_coding	2.46944	1.30418	0.00266859
Arl5c	ENSMUSG00000038352	protein_coding	2.46728	1.30292	0.0476966
Ifitm1	ENSMUSG00000025491	protein_coding	2.46017	1.29876	0.00550645
Cmklr1	ENSMUSG00000042190	protein_coding	2.45978	1.29853	0.0166939
Il4ra	ENSMUSG00000030748	protein_coding	2.4595	1.29837	0.00178959
St3gal4	ENSMUSG00000032038	protein_coding	2.45915	1.29816	0.00691132
Pecam1	ENSMUSG00000020717	protein_coding	2.45906	1.29811	0.00191359
Selm	ENSMUSG00000075702	protein_coding	2.453	1.29455	0.00169753
Abcg1	ENSMUSG00000024030	protein_coding	2.45233	1.29415	0.00619013
Tlr4	ENSMUSG00000039005	protein_coding	2.44943	1.29244	0.0327814
6030419C18Rik	ENSMUSG00000066607	protein_coding	2.44681	1.2909	0.0290169
Alx1	ENSMUSG00000036602	protein_coding	2.44228	1.28823	0.0046669
Lcp2	ENSMUSG00000002699	protein_coding	2.44216	1.28816	0.0286437
Ltbp1	ENSMUSG00000001870	protein_coding	2.44188	1.288	0.00489589
Cldn5	ENSMUSG00000041378	protein_coding	2.44155	1.2878	0.0024557
Serpinh1	ENSMUSG00000070436	protein_coding	2.4405	1.28718	0.00134344
Hlx	ENSMUSG00000039377	protein_coding	2.44042	1.28713	0.0413358
Kdr	ENSMUSG00000062960	protein_coding	2.43947	1.28657	0.00370531
Ncf4	ENSMUSG00000071715	protein_coding	2.43662	1.28488	0.039871
Hk2	ENSMUSG00000000628	protein_coding	2.43605	1.28454	0.012591
Tlr1	ENSMUSG00000044827	protein_coding	2.43385	1.28324	0.0382056
Sema4c	ENSMUSG00000026121	protein_coding	2.42915	1.28045	0.00376392
Psca	ENSMUSG00000022598	protein_coding	2.42792	1.27972	0.00216906
1700025G04Rik	ENSMUSG00000032666	protein_coding	2.42681	1.27906	0.0102372
Jph2	ENSMUSG00000017817	protein_coding	2.4236	1.27715	0.0335011
Arrb2	ENSMUSG00000060216	protein_coding	2.42132	1.27579	0.00301522
Acvrl1	ENSMUSG00000000530	protein_coding	2.42017	1.27511	0.00377196
Gm11512	ENSMUSG00000081043	pseudogene	2.41748	1.2735	0.00211319
Frmd6	ENSMUSG00000048285	protein_coding	2.41345	1.2711	0.0083834
Hoxd11	ENSMUSG00000042499	protein_coding	2.41173	1.27007	0.0153846
Wipf1	ENSMUSG00000075284	protein_coding	2.40854	1.26816	0.00499356
Samhd1	ENSMUSG00000027639	protein_coding	2.40524	1.26618	0.00274598
Itgb5	ENSMUSG00000022817	protein_coding	2.4036	1.2652	0.00171558
Galnt10	ENSMUSG00000020520	protein_coding	2.40148	1.26392	0.00409176
Arhgdib	ENSMUSG00000030220	protein_coding	2.40108	1.26368	0.0028211
Sp100	ENSMUSG00000026222	protein_coding	2.40107	1.26368	0.00652141
H2-Q2	ENSMUSG00000091705	protein_coding	2.40069	1.26345	0.0202389
Akna	ENSMUSG00000039158	protein_coding	2.4	1.26303	0.013788
Pycard	ENSMUSG00000030793	protein_coding	2.3987	1.26225	0.0035362
Prss22	ENSMUSG00000045027	protein_coding	2.39856	1.26217	0.0449732
Cd93	ENSMUSG00000027435	protein_coding	2.39249	1.25851	0.00307741
Ano1	ENSMUSG00000031075	protein_coding	2.39229	1.25839	0.0135484
Pla2g15	ENSMUSG00000031903	protein_coding	2.39016	1.25711	0.00381073
Lrrc32	ENSMUSG00000090958	protein_coding	2.38895	1.25638	0.00379397
Tagln	ENSMUSG00000032085	protein_coding	2.38892	1.25636	0.00206151
Scara3	ENSMUSG00000034463	protein_coding	2.38861	1.25617	0.043268
Rasa3	ENSMUSG00000031453	protein_coding	2.38412	1.25346	0.00727191
Anxa8	ENSMUSG00000021950	protein_coding	2.38249	1.25247	0.0256798
Ptpro	ENSMUSG00000030223	protein_coding	2.37466	1.24772	0.0127208
Ggta1	ENSMUSG00000035778	protein_coding	2.36622	1.24259	0.0135019
Rcn1	ENSMUSG00000005973	protein_coding	2.36503	1.24186	0.00331483
Ddah2	ENSMUSG00000007039	protein_coding	2.35966	1.23858	0.00279115
Akap12	ENSMUSG00000038587	protein_coding	2.35852	1.23788	0.00392582
Gbp4	ENSMUSG00000079363	protein_coding	2.35835	1.23778	0.0183465
Nrros	ENSMUSG00000052384	protein_coding	2.35473	1.23556	0.00864569
C1qtnf1	ENSMUSG00000017446	protein_coding	2.35463	1.2355	0.0216483
Pde2a	ENSMUSG00000030653	protein_coding	2.35459	1.23547	0.00428815
Prkch	ENSMUSG00000021108	protein_coding	2.35381	1.235	0.0115771
Gbp2	ENSMUSG00000028270	protein_coding	2.34869	1.23185	0.00504699
Tbc1d9	ENSMUSG00000031709	protein_coding	2.34542	1.22984	0.00798757
Adam19	ENSMUSG00000011256	protein_coding	2.34293	1.22832	0.0144924
Pla2g7	ENSMUSG00000023913	protein_coding	2.34138	1.22736	0.00676356
Bmp1	ENSMUSG00000022098	protein_coding	2.3366	1.22441	0.00515876
Olfm1	ENSMUSG00000026833	protein_coding	2.33537	1.22365	0.00368207
Ptger4	ENSMUSG00000039942	protein_coding	2.33333	1.22239	0.0207369
Csf2rb2	ENSMUSG00000071714	protein_coding	2.33246	1.22185	0.0175546
Ms4a6c	ENSMUSG00000079419	protein_coding	2.33206	1.2216	0.00754608
Dpep1	ENSMUSG00000019278	protein_coding	2.33205	1.2216	0.0028529
Rhou	ENSMUSG00000039960	protein_coding	2.33043	1.2206	0.00493546
Cpne7	ENSMUSG00000034796	protein_coding	2.32898	1.2197	0.0312229
Cdh5	ENSMUSG00000031871	protein_coding	2.32891	1.21966	0.00478033
Tap1	ENSMUSG00000037321	protein_coding	2.32792	1.21904	0.00385134
Aplp1	ENSMUSG00000006651	protein_coding	2.32602	1.21787	0.0158647
Rasd2	ENSMUSG00000034472	protein_coding	2.32348	1.21629	0.0140751
Arhgef6	ENSMUSG00000031133	protein_coding	2.31706	1.2123	0.0157281
Tmem173	ENSMUSG00000024349	protein_coding	2.3163	1.21182	0.00668667
Itgam	ENSMUSG00000030786	protein_coding	2.31498	1.211	0.0152176
Shisa3	ENSMUSG00000050010	protein_coding	2.31231	1.20933	0.0387615
Lat2	ENSMUSG00000040751	protein_coding	2.30869	1.20707	0.0208602
Epas1	ENSMUSG00000024140	protein_coding	2.30732	1.20622	0.00286931
Col4a1	ENSMUSG00000031502	protein_coding	2.30681	1.2059	0.00256162
Ecscr	ENSMUSG00000073599	protein_coding	2.3027	1.20333	0.0153568
Chpf	ENSMUSG00000032997	protein_coding	2.29763	1.20015	0.00343071
Arl4c	ENSMUSG00000049866	protein_coding	2.29319	1.19736	0.00441548
Fmnl3	ENSMUSG00000023008	protein_coding	2.29154	1.19631	0.00464072
Anxa2	ENSMUSG00000032231	protein_coding	2.28682	1.19335	0.00303423
Ly6e	ENSMUSG00000022587	protein_coding	2.28599	1.19282	0.0027621
Gdpd5	ENSMUSG00000035314	protein_coding	2.28093	1.18962	0.0132193
Sfn	ENSMUSG00000047281	protein_coding	2.2787	1.18821	0.00327722
Inpp5d	ENSMUSG00000026288	protein_coding	2.27717	1.18724	0.0134785
Myadm	ENSMUSG00000068566	protein_coding	2.26672	1.1806	0.00437705
Ifngr1	ENSMUSG00000020009	protein_coding	2.26644	1.18043	0.00432727
Cacnb3	ENSMUSG00000003352	protein_coding	2.26632	1.18035	0.00526978
Gm9320	ENSMUSG00000093514	pseudogene	2.25567	1.17355	0.00644598
Dok1	ENSMUSG00000068335	protein_coding	2.25442	1.17276	0.00942638
Hn1	ENSMUSG00000020737	protein_coding	2.25095	1.17054	0.00429148
Arrdc4	ENSMUSG00000042659	protein_coding	2.24572	1.16718	0.00640417
B3gnt3	ENSMUSG00000031803	protein_coding	2.24324	1.16559	0.0454369
Foxc2	ENSMUSG00000046714	protein_coding	2.24148	1.16445	0.0133171
Ptrf	ENSMUSG00000004044	protein_coding	2.24116	1.16425	0.00435188
Hs6st2	ENSMUSG00000062184	protein_coding	2.23959	1.16324	0.0246412
Cfp	ENSMUSG00000001128	protein_coding	2.23957	1.16322	0.0104283
Eng	ENSMUSG00000026814	protein_coding	2.23954	1.1632	0.00407961
Plac8	ENSMUSG00000029322	protein_coding	2.23951	1.16318	0.00880882
Fzd2	ENSMUSG00000050288	protein_coding	2.2364	1.16118	0.0202244
Cdkn2b	ENSMUSG00000073802	protein_coding	2.23623	1.16107	0.0284867
Bcl6b	ENSMUSG00000000317	protein_coding	2.23244	1.15862	0.0205975
Kank4	ENSMUSG00000035407	protein_coding	2.22907	1.15644	0.0436628
Pstpip1	ENSMUSG00000032322	protein_coding	2.22876	1.15624	0.0419262
Tnfaip3	ENSMUSG00000019850	protein_coding	2.22621	1.15459	0.00925598
Sh3kbp1	ENSMUSG00000040990	protein_coding	2.22568	1.15425	0.024702
Tmem98	ENSMUSG00000035413	protein_coding	2.22321	1.15264	0.00842969
Chst15	ENSMUSG00000030930	protein_coding	2.22273	1.15233	0.00885972
Serpinb9	ENSMUSG00000045827	protein_coding	2.2203	1.15075	0.0056046
Fmod	ENSMUSG00000041559	protein_coding	2.21798	1.14924	0.0146269
S1pr1	ENSMUSG00000045092	protein_coding	2.21755	1.14896	0.0158155
Gm26924	ENSMUSG00000098178	lincRNA	2.21737	1.14885	0.00380322
Pamr1	ENSMUSG00000027188	protein_coding	2.21198	1.14534	0.0122908
Gpr81	ENSMUSG00000049241	protein_coding	2.21132	1.14491	0.0428202
Akt3	ENSMUSG00000019699	protein_coding	2.20698	1.14208	0.0131567
Ppap2a	ENSMUSG00000021759	protein_coding	2.20412	1.1402	0.010155
Gbp9	ENSMUSG00000029298	protein_coding	2.2028	1.13934	0.0443155
Heyl	ENSMUSG00000032744	protein_coding	2.20111	1.13823	0.0170205
Mycl	ENSMUSG00000028654	protein_coding	2.20049	1.13783	0.0184986
Cdc42ep3	ENSMUSG00000036533	protein_coding	2.19864	1.13661	0.0232781
Tmem86a	ENSMUSG00000010307	protein_coding	2.19749	1.13585	0.00526406
Dapp1	ENSMUSG00000028159	protein_coding	2.19656	1.13524	0.0228485
Ehd2	ENSMUSG00000074364	protein_coding	2.19502	1.13423	0.00649689
Tmem47	ENSMUSG00000025666	protein_coding	2.1948	1.13409	0.0108947
Pdgfd	ENSMUSG00000032006	protein_coding	2.19363	1.13332	0.0113605
Lmcd1	ENSMUSG00000057604	protein_coding	2.1912	1.13172	0.0167917
Limd2	ENSMUSG00000040699	protein_coding	2.19064	1.13135	0.00544619
Gpm6b	ENSMUSG00000031342	protein_coding	2.18174	1.12548	0.0196571
Slc29a1	ENSMUSG00000023942	protein_coding	2.1789	1.1236	0.00729841
Ccdc102a	ENSMUSG00000063605	protein_coding	2.1776	1.12274	0.0282244
Eml1	ENSMUSG00000058070	protein_coding	2.17733	1.12256	0.0134577
Ptk7	ENSMUSG00000023972	protein_coding	2.17661	1.12208	0.0110652
Dchs1	ENSMUSG00000036862	protein_coding	2.1752	1.12115	0.0255588
Pknox2	ENSMUSG00000035934	protein_coding	2.175	1.12102	0.0461166
Sfrp1	ENSMUSG00000031548	protein_coding	2.16757	1.11608	0.0056427
Ecm1	ENSMUSG00000028108	protein_coding	2.16706	1.11574	0.00648497
Mfge8	ENSMUSG00000030605	protein_coding	2.16071	1.11151	0.00598069
S1pr2	ENSMUSG00000043895	protein_coding	2.15843	1.10998	0.0227862
Celf2	ENSMUSG00000002107	protein_coding	2.1581	1.10976	0.0206194
Rgcc	ENSMUSG00000022018	protein_coding	2.15641	1.10863	0.0373262
Pcdhga9	ENSMUSG00000023036	protein_coding	2.15618	1.10848	0.0072825
Inf2	ENSMUSG00000037679	protein_coding	2.15583	1.10825	0.0126605
Tpm1	ENSMUSG00000032366	protein_coding	2.1557	1.10815	0.00571216
Galnt15	ENSMUSG00000021903	protein_coding	2.15414	1.10711	0.0335671
Ptp4a3	ENSMUSG00000059895	protein_coding	2.15195	1.10564	0.0135833
Phlda3	ENSMUSG00000041801	protein_coding	2.15187	1.10559	0.0115244
Ifit1	ENSMUSG00000034459	protein_coding	2.15178	1.10553	0.0296729
Lgals3bp	ENSMUSG00000033880	protein_coding	2.15007	1.10438	0.0065205
Cd14	ENSMUSG00000051439	protein_coding	2.15002	1.10435	0.0074838
Gulp1	ENSMUSG00000056870	protein_coding	2.14562	1.1014	0.0260926
Bmf	ENSMUSG00000040093	protein_coding	2.14435	1.10054	0.00954855
Lrrc8c	ENSMUSG00000054720	protein_coding	2.14124	1.09844	0.0353728
Zbtb46	ENSMUSG00000027583	protein_coding	2.13822	1.09641	0.0217355
Phlda1	ENSMUSG00000020205	protein_coding	2.13705	1.09562	0.0130088
Tspan17	ENSMUSG00000025875	protein_coding	2.13666	1.09536	0.0162019
Lgals1	ENSMUSG00000068220	protein_coding	2.13514	1.09433	0.00636028
Synpo	ENSMUSG00000043079	protein_coding	2.1351	1.09431	0.00806908
Mmrn2	ENSMUSG00000041445	protein_coding	2.1339	1.09349	0.0133212
Edn1	ENSMUSG00000021367	protein_coding	2.13338	1.09314	0.0246266
9430020K01Rik	ENSMUSG00000033960	protein_coding	2.13336	1.09313	0.0201204
Tgfbr2	ENSMUSG00000032440	protein_coding	2.12982	1.09073	0.0068298
Icam2	ENSMUSG00000001029	protein_coding	2.12761	1.08923	0.0321585
Agpat4	ENSMUSG00000023827	protein_coding	2.12715	1.08892	0.033211
Col4a2	ENSMUSG00000031503	protein_coding	2.12572	1.08795	0.0065299
Mex3a	ENSMUSG00000074480	protein_coding	2.12452	1.08714	0.0239125
Cd68	ENSMUSG00000018774	protein_coding	2.12384	1.08667	0.0203249
Hmga1	ENSMUSG00000046711	protein_coding	2.1237	1.08658	0.00761519
Elf4	ENSMUSG00000031103	protein_coding	2.12329	1.0863	0.0285368
Sh3pxd2a	ENSMUSG00000053617	protein_coding	2.12223	1.08558	0.00972878
Fam189a2	ENSMUSG00000071604	protein_coding	2.12158	1.08514	0.0272917
Hmha1	ENSMUSG00000035697	protein_coding	2.11957	1.08377	0.0115197
Rnd1	ENSMUSG00000054855	protein_coding	2.11694	1.08198	0.0248474
Col18a1	ENSMUSG00000001435	protein_coding	2.11458	1.08037	0.00680917
Clec14a	ENSMUSG00000045930	protein_coding	2.11401	1.07999	0.0295936
H1fx	ENSMUSG00000044927	protein_coding	2.11399	1.07997	0.0121495
Thbs1	ENSMUSG00000040152	protein_coding	2.11006	1.07728	0.0077457
Nrp2	ENSMUSG00000025969	protein_coding	2.10963	1.07699	0.0122029
Zeb2	ENSMUSG00000026872	protein_coding	2.1072	1.07532	0.0125137
Ptpre	ENSMUSG00000041836	protein_coding	2.10689	1.07512	0.0369792
Clca2	ENSMUSG00000028262	protein_coding	2.10652	1.07486	0.0427614
Nradd	ENSMUSG00000032491	protein_coding	2.10502	1.07383	0.0424497
Sox4	ENSMUSG00000076431	protein_coding	2.10492	1.07377	0.0152774
Slc27a3	ENSMUSG00000027932	protein_coding	2.102	1.07176	0.0290046
Trim16	ENSMUSG00000047821	protein_coding	2.10098	1.07106	0.0233835
Fam167b	ENSMUSG00000050493	protein_coding	2.10015	1.07049	0.0335462
Oasl1	ENSMUSG00000041827	protein_coding	2.09992	1.07034	0.0427406
Pros1	ENSMUSG00000022912	protein_coding	2.09553	1.06731	0.0109554
Cxcl16	ENSMUSG00000018920	protein_coding	2.09498	1.06694	0.00810713
Mdfic	ENSMUSG00000041390	protein_coding	2.09473	1.06676	0.0153924
Nfatc4	ENSMUSG00000023411	protein_coding	2.09459	1.06667	0.0313885
Atp8b2	ENSMUSG00000060671	protein_coding	2.09194	1.06484	0.0172003
Emp2	ENSMUSG00000022505	protein_coding	2.09019	1.06364	0.0103872
Gmfg	ENSMUSG00000060791	protein_coding	2.09013	1.0636	0.0359317
Flna	ENSMUSG00000031328	protein_coding	2.08878	1.06266	0.00791934
Ifit3	ENSMUSG00000074896	protein_coding	2.08654	1.06112	0.0106606
Fam43a	ENSMUSG00000046546	protein_coding	2.08628	1.06094	0.00951429
Socs1	ENSMUSG00000038037	protein_coding	2.08063	1.05702	0.0335316
Apobec1	ENSMUSG00000040613	protein_coding	2.07523	1.05327	0.0275356
Hspg2	ENSMUSG00000028763	protein_coding	2.06921	1.04908	0.00947675
Ciita	ENSMUSG00000022504	protein_coding	2.0683	1.04844	0.0304878
Tor3a	ENSMUSG00000060519	protein_coding	2.06542	1.04644	0.0145911
Obsl1	ENSMUSG00000026211	protein_coding	2.06061	1.04307	0.0350875
Arrb1	ENSMUSG00000018909	protein_coding	2.06058	1.04305	0.00988362
Dbn1	ENSMUSG00000034675	protein_coding	2.05711	1.04062	0.012568
Rassf5	ENSMUSG00000026430	protein_coding	2.05406	1.03848	0.0285669
B4galt2	ENSMUSG00000028541	protein_coding	2.05317	1.03786	0.0396379
Pik3r5	ENSMUSG00000020901	protein_coding	2.05252	1.03739	0.0371388
Ifi44	ENSMUSG00000028037	protein_coding	2.05215	1.03714	0.0250811
Cst3	ENSMUSG00000027447	protein_coding	2.04764	1.03396	0.00945609
Smox	ENSMUSG00000027333	protein_coding	2.0466	1.03323	0.0182105
Anxa3	ENSMUSG00000029484	protein_coding	2.04595	1.03277	0.0136223
B3gnt8	ENSMUSG00000059479	protein_coding	2.04377	1.03123	0.0455235
Rhog	ENSMUSG00000073982	protein_coding	2.04335	1.03094	0.0139365
Gpx8	ENSMUSG00000021760	protein_coding	2.04138	1.02954	0.02159
Leprel4	ENSMUSG00000006931	protein_coding	2.04091	1.02921	0.0343282
Dtx4	ENSMUSG00000039982	protein_coding	2.03992	1.02851	0.0131456
Tmem158	ENSMUSG00000054871	protein_coding	2.03877	1.0277	0.0142712
Ap1s2	ENSMUSG00000031367	protein_coding	2.03094	1.02215	0.0187192
Cyp27b1	ENSMUSG00000006724	protein_coding	2.03074	1.022	0.0419948
Lcp1	ENSMUSG00000021998	protein_coding	2.02938	1.02104	0.0132675
Uba7	ENSMUSG00000032596	protein_coding	2.02828	1.02026	0.0188105
Stard9	ENSMUSG00000033705	protein_coding	2.01978	1.0142	0.0359027
Plk2	ENSMUSG00000021701	protein_coding	2.01731	1.01244	0.0237136
Stk17b	ENSMUSG00000026094	protein_coding	2.01559	1.0112	0.020676
Dll4	ENSMUSG00000027314	protein_coding	2.01518	1.01091	0.0373406
Stat1	ENSMUSG00000026104	protein_coding	2.01513	1.01087	0.0144432
Adamts10	ENSMUSG00000024299	protein_coding	2.01417	1.01019	0.0181915
Eva1b	ENSMUSG00000050212	protein_coding	2.00488	1.00352	0.0130527
Paqr4	ENSMUSG00000023909	protein_coding	2.00412	1.00297	0.0421453
S100a16	ENSMUSG00000074457	protein_coding	2.00247	1.00178	0.0129152
Endod1	ENSMUSG00000037419	protein_coding	1.99901	0.999288	0.0160926
Pim1	ENSMUSG00000024014	protein_coding	1.99439	0.995949	0.0277149
Heg1	ENSMUSG00000075254	protein_coding	1.992	0.994215	0.0178376
Ehd4	ENSMUSG00000027293	protein_coding	1.99103	0.993516	0.0155686
Daam2	ENSMUSG00000040260	protein_coding	1.98859	0.991748	0.0285249
Slc25a24	ENSMUSG00000040322	protein_coding	1.98694	0.99055	0.0253503
Akr1b8	ENSMUSG00000029762	protein_coding	1.98092	0.986173	0.0259592
Ptprs	ENSMUSG00000013236	protein_coding	1.97938	0.985051	0.0191241
Nphs2	ENSMUSG00000026602	protein_coding	1.97849	0.9844	0.021617
Fam46a	ENSMUSG00000032265	protein_coding	1.9759	0.982513	0.0430589
Tek	ENSMUSG00000006386	protein_coding	1.97467	0.981613	0.031907
Lbp	ENSMUSG00000016024	protein_coding	1.97408	0.981182	0.0371736
Gpc1	ENSMUSG00000034220	protein_coding	1.96909	0.97753	0.0223249
1810011O10Rik	ENSMUSG00000056313	protein_coding	1.96842	0.977036	0.0254264
Myl9	ENSMUSG00000067818	protein_coding	1.96319	0.973198	0.0165412
Mcam	ENSMUSG00000032135	protein_coding	1.9616	0.972033	0.0238633
Cx3cl1	ENSMUSG00000031778	protein_coding	1.95609	0.967972	0.0155076
Nlrc5	ENSMUSG00000074151	protein_coding	1.95368	0.966191	0.0436931
Dram1	ENSMUSG00000020057	protein_coding	1.95169	0.964725	0.0462384
Tpm2	ENSMUSG00000028464	protein_coding	1.94945	0.96307	0.0273379
Stc2	ENSMUSG00000020303	protein_coding	1.94845	0.962326	0.0359827
Arf2	ENSMUSG00000062421	protein_coding	1.94819	0.962131	0.022426
Rgs19	ENSMUSG00000002458	protein_coding	1.94547	0.960122	0.0466045
Marveld1	ENSMUSG00000044345	protein_coding	1.94169	0.957315	0.021406
Spsb1	ENSMUSG00000039911	protein_coding	1.93792	0.954511	0.049962
Tmem132a	ENSMUSG00000024736	protein_coding	1.93445	0.951921	0.0388983
Rbms3	ENSMUSG00000039607	protein_coding	1.93416	0.951709	0.0370627
Lyn	ENSMUSG00000042228	protein_coding	1.93311	0.950922	0.0297491
Pear1	ENSMUSG00000028073	protein_coding	1.93272	0.95063	0.0244325
Myl12a	ENSMUSG00000024048	protein_coding	1.93077	0.949176	0.0175709
Sprr1a	ENSMUSG00000050359	protein_coding	1.93016	0.948718	0.0201739
Fes	ENSMUSG00000053158	protein_coding	1.92916	0.947971	0.0404452
Cerk	ENSMUSG00000035891	protein_coding	1.92901	0.947859	0.0265193
Stom	ENSMUSG00000026880	protein_coding	1.92645	0.945944	0.0405639
Arpc1b	ENSMUSG00000029622	protein_coding	1.92493	0.944806	0.0184823
Inmt	ENSMUSG00000003477	protein_coding	1.92149	0.942223	0.0175735
Itm2c	ENSMUSG00000026223	protein_coding	1.91953	0.940752	0.0188954
Ptprb	ENSMUSG00000020154	protein_coding	1.91915	0.940466	0.0268554
Pvrl2	ENSMUSG00000062300	protein_coding	1.91906	0.9404	0.0218442
Tmem52b	ENSMUSG00000030160	protein_coding	1.91421	0.936745	0.0193232
Nxn	ENSMUSG00000020844	protein_coding	1.91194	0.935038	0.0324889
Tuba1a	ENSMUSG00000072235	protein_coding	1.90882	0.932682	0.0190565
Cd200	ENSMUSG00000022661	protein_coding	1.90671	0.931085	0.0405551
Acta2	ENSMUSG00000035783	protein_coding	1.90603	0.93057	0.0243172
Rhob	ENSMUSG00000054364	protein_coding	1.9044	0.929338	0.0198269
Misp	ENSMUSG00000035852	protein_coding	1.90214	0.927626	0.0277862
Rassf2	ENSMUSG00000027339	protein_coding	1.89641	0.923267	0.0409969
Pkdcc	ENSMUSG00000024247	protein_coding	1.89382	0.921296	0.0328754
Tpm4	ENSMUSG00000031799	protein_coding	1.8932	0.92083	0.0212663
Txnip	ENSMUSG00000038393	protein_coding	1.88794	0.916812	0.0209262
Cyth3	ENSMUSG00000018001	protein_coding	1.88667	0.915846	0.0335547
41891	ENSMUSG00000059248	protein_coding	1.88285	0.91292	0.0244648
Podxl	ENSMUSG00000025608	protein_coding	1.88179	0.912108	0.0232852
Gpc3	ENSMUSG00000055653	protein_coding	1.88171	0.912041	0.0283718
2310022B05Rik	ENSMUSG00000031983	protein_coding	1.88035	0.910998	0.0251301
Ehd3	ENSMUSG00000024065	protein_coding	1.88015	0.910847	0.037827
Crlf2	ENSMUSG00000033467	protein_coding	1.8778	0.909045	0.046352
Ramp2	ENSMUSG00000001240	protein_coding	1.87468	0.906645	0.0404208
Flt1	ENSMUSG00000029648	protein_coding	1.87453	0.906533	0.032004
Arhgap31	ENSMUSG00000022799	protein_coding	1.87373	0.905913	0.0487416
Relb	ENSMUSG00000002983	protein_coding	1.87322	0.905518	0.0327452
41889	ENSMUSG00000001833	protein_coding	1.87204	0.904614	0.023993
Myo1b	ENSMUSG00000018417	protein_coding	1.87142	0.904135	0.049985
Adprh	ENSMUSG00000002844	protein_coding	1.87135	0.904082	0.0329112
Twf2	ENSMUSG00000023277	protein_coding	1.87073	0.903599	0.0376597
Fam129b	ENSMUSG00000026796	protein_coding	1.87001	0.903046	0.0269514
Cxcl12	ENSMUSG00000061353	protein_coding	1.8696	0.902729	0.0245404
Scube3	ENSMUSG00000038677	protein_coding	1.86773	0.901285	0.0450851
Fam3c	ENSMUSG00000029672	protein_coding	1.86491	0.899103	0.0410668
Npc2	ENSMUSG00000021242	protein_coding	1.86413	0.898502	0.0244953
Tubb5	ENSMUSG00000001525	protein_coding	1.86409	0.898471	0.024442
Parp14	ENSMUSG00000034422	protein_coding	1.86373	0.898192	0.0338551
Scn1b	ENSMUSG00000019194	protein_coding	1.86129	0.896306	0.0442486
Cyp24a1	ENSMUSG00000038567	protein_coding	1.86014	0.895409	0.02798
Gbp3	ENSMUSG00000028268	protein_coding	1.85513	0.891523	0.0440992
Lhfpl2	ENSMUSG00000045312	protein_coding	1.85255	0.889514	0.0405725
Ly6c1	ENSMUSG00000079018	protein_coding	1.85061	0.888004	0.0292859
Pdlim2	ENSMUSG00000022090	protein_coding	1.85041	0.887843	0.0370586
Cldn7	ENSMUSG00000018569	protein_coding	1.84665	0.884912	0.0287971
Ckap4	ENSMUSG00000046841	protein_coding	1.84631	0.884648	0.0353528
Efhd2	ENSMUSG00000040659	protein_coding	1.84547	0.883986	0.0292885
Ier2	ENSMUSG00000053560	protein_coding	1.8434	0.882372	0.0297397
Sh3bgrl3	ENSMUSG00000028843	protein_coding	1.84324	0.882241	0.0271748
Rab3d	ENSMUSG00000019066	protein_coding	1.84195	0.881237	0.0383232
Trim35	ENSMUSG00000022043	protein_coding	1.83439	0.875304	0.0334131
Prss23	ENSMUSG00000039405	protein_coding	1.8343	0.875229	0.0400567
Eid1	ENSMUSG00000091337	protein_coding	1.83372	0.874773	0.0338929
Arap1	ENSMUSG00000032812	protein_coding	1.82575	0.86849	0.0339964
Anxa6	ENSMUSG00000018340	protein_coding	1.82082	0.864587	0.0321661
Anxa5	ENSMUSG00000027712	protein_coding	1.82033	0.864199	0.0312304
Csrp1	ENSMUSG00000026421	protein_coding	1.81945	0.863499	0.0318149
Eef1a1	ENSMUSG00000037742	protein_coding	1.81827	0.862567	0.0289193
Etv5	ENSMUSG00000013089	protein_coding	1.81049	0.856384	0.0492841
Sepw1	ENSMUSG00000041571	protein_coding	1.80656	0.853243	0.037851
Rps4y2	ENSMUSG00000063171	protein_coding	1.80526	0.852205	0.0383367
Plekha2	ENSMUSG00000031557	protein_coding	1.80517	0.852135	0.0495343
Cttnbp2nl	ENSMUSG00000062127	protein_coding	1.80475	0.851799	0.0430122
Tie1	ENSMUSG00000033191	protein_coding	1.80453	0.851624	0.0469487
Kank2	ENSMUSG00000032194	protein_coding	1.80438	0.851505	0.0409574
41886	ENSMUSG00000020486	protein_coding	1.80343	0.850746	0.0432374
Esyt1	ENSMUSG00000025366	protein_coding	1.80255	0.850036	0.0480768
Slc9a3r2	ENSMUSG00000002504	protein_coding	1.80254	0.850033	0.0386173
Pla1a	ENSMUSG00000002847	protein_coding	1.80097	0.848775	0.0495921
Sdc1	ENSMUSG00000020592	protein_coding	1.79966	0.847722	0.0406862
Ak1	ENSMUSG00000026817	protein_coding	1.79846	0.846762	0.0426288
Tor4a	ENSMUSG00000059555	protein_coding	1.79446	0.843549	0.0438856
Psmb10	ENSMUSG00000031897	protein_coding	1.79336	0.842662	0.0417652
Cirbp	ENSMUSG00000045193	protein_coding	1.79175	0.841366	0.0389169
Mpzl1	ENSMUSG00000026566	protein_coding	1.79043	0.840305	0.0452632
Tgfbi	ENSMUSG00000035493	protein_coding	1.78717	0.837675	0.0431778
Rtn4	ENSMUSG00000020458	protein_coding	1.78655	0.837173	0.0357371
Cldn4	ENSMUSG00000047501	protein_coding	1.7587	0.814508	0.0415086
Shisa5	ENSMUSG00000025647	protein_coding	1.75336	0.810121	0.0426304
Nrp1	ENSMUSG00000025810	protein_coding	1.74823	0.805899	0.0458645
Mbnl1	ENSMUSG00000027763	protein_coding	1.7338	0.793941	0.049054
Isyna1	ENSMUSG00000019139	protein_coding	1.72613	0.787541	0.0482925
Actb	ENSMUSG00000029580	protein_coding	1.72227	0.784308	0.0469501
Slc23a1	ENSMUSG00000024354	protein_coding	0.582338	-0.780072	0.0495933
Gpd1	ENSMUSG00000023019	protein_coding	0.580087	-0.78566	0.0475998
Cyp2e1	ENSMUSG00000025479	protein_coding	0.579916	-0.786084	0.0466083
Slc22a6	ENSMUSG00000024650	protein_coding	0.57877	-0.788937	0.0459548
Slc22a5	ENSMUSG00000018900	protein_coding	0.5787	-0.789112	0.0477044
Slc4a9	ENSMUSG00000024485	protein_coding	0.578113	-0.790577	0.0494579
Cyp2d9	ENSMUSG00000068086	protein_coding	0.577135	-0.79302	0.0478898
Dpp7	ENSMUSG00000026958	protein_coding	0.576507	-0.794589	0.0479273
Timp3	ENSMUSG00000020044	protein_coding	0.575557	-0.796969	0.0439255
Gramd1b	ENSMUSG00000040111	protein_coding	0.574627	-0.799302	0.0449601
Slc25a15	ENSMUSG00000031482	protein_coding	0.574039	-0.800779	0.0449321
Chdh	ENSMUSG00000015970	protein_coding	0.573478	-0.80219	0.0431022
Cat	ENSMUSG00000027187	protein_coding	0.571446	-0.807311	0.041212
Cpox	ENSMUSG00000022742	protein_coding	0.570539	-0.809604	0.0456046
Pdzk1	ENSMUSG00000038298	protein_coding	0.569719	-0.811678	0.0408126
St8sia1	ENSMUSG00000030283	protein_coding	0.569311	-0.812711	0.0431178
Adra2b	ENSMUSG00000058620	protein_coding	0.568617	-0.81447	0.0424795
Pafah2	ENSMUSG00000037366	protein_coding	0.567914	-0.816255	0.0410605
Nr1d2	ENSMUSG00000021775	protein_coding	0.567813	-0.816512	0.0436644
Slc22a28	ENSMUSG00000063590	protein_coding	0.567363	-0.817655	0.0411464
Hmgcs1	ENSMUSG00000093930	protein_coding	0.567121	-0.818272	0.0389993
Car14	ENSMUSG00000038526	protein_coding	0.567067	-0.818409	0.0497902
Plekha8	ENSMUSG00000005225	protein_coding	0.566097	-0.820879	0.0479469
Slx4	ENSMUSG00000039738	protein_coding	0.566088	-0.820903	0.0464236
Slc16a7	ENSMUSG00000020102	protein_coding	0.56513	-0.823345	0.0454434
Crocc	ENSMUSG00000040860	protein_coding	0.564581	-0.824747	0.0424685
Fnbp4	ENSMUSG00000008200	protein_coding	0.564455	-0.825069	0.0465568
Pcyt2	ENSMUSG00000025137	protein_coding	0.564162	-0.825818	0.0375698
Qprt	ENSMUSG00000030674	protein_coding	0.56394	-0.826387	0.039411
Igsf11	ENSMUSG00000022790	protein_coding	0.563857	-0.826598	0.0408776
Acat3	ENSMUSG00000062480	protein_coding	0.56384	-0.826642	0.0449181
Tst	ENSMUSG00000044986	protein_coding	0.56351	-0.827487	0.03966
Pdzd3	ENSMUSG00000032105	protein_coding	0.563446	-0.82765	0.0387835
Slc13a2	ENSMUSG00000001095	protein_coding	0.563394	-0.827784	0.0442327
C1qtnf3	ENSMUSG00000058914	protein_coding	0.563095	-0.82855	0.0406539
Abhd3	ENSMUSG00000002475	protein_coding	0.561588	-0.832415	0.0428233
Nsdhl	ENSMUSG00000031349	protein_coding	0.560863	-0.83428	0.0431323
Mvd	ENSMUSG00000006517	protein_coding	0.560735	-0.834609	0.0396111
Osgin1	ENSMUSG00000074063	protein_coding	0.559895	-0.836773	0.0387451
Slc2a2	ENSMUSG00000027690	protein_coding	0.559819	-0.836968	0.0406266
Atp6v0a4	ENSMUSG00000038600	protein_coding	0.559499	-0.837793	0.0358578
Fbxo40	ENSMUSG00000047746	protein_coding	0.559251	-0.838432	0.0477313
Fah	ENSMUSG00000030630	protein_coding	0.558798	-0.839601	0.034579
Hmgn5	ENSMUSG00000031245	protein_coding	0.558769	-0.839675	0.0423478
Aplf	ENSMUSG00000030051	protein_coding	0.558686	-0.839891	0.0423618
Aldob	ENSMUSG00000028307	protein_coding	0.558685	-0.839892	0.0334009
Pex11a	ENSMUSG00000030545	protein_coding	0.558635	-0.840021	0.038104
Dnph1	ENSMUSG00000040658	protein_coding	0.558055	-0.841521	0.0460663
Entpd5	ENSMUSG00000021236	protein_coding	0.55776	-0.842284	0.0336577
Dhfr	ENSMUSG00000021707	protein_coding	0.55646	-0.84565	0.0413053
Slc7a7	ENSMUSG00000000958	protein_coding	0.556304	-0.846054	0.0377951
Flrt1	ENSMUSG00000047787	protein_coding	0.555479	-0.848197	0.0436632
Tmem150a	ENSMUSG00000055912	protein_coding	0.555318	-0.848614	0.0337326
Mgst1	ENSMUSG00000008540	protein_coding	0.553673	-0.852893	0.0343499
Slc22a13b-ps	ENSMUSG00000092212	polymorphic_pseudogene	0.553631	-0.853003	0.0445383
Usp2	ENSMUSG00000032010	protein_coding	0.553366	-0.853695	0.0344455
Tmem8	ENSMUSG00000024180	protein_coding	0.553205	-0.854113	0.0316393
Hus1	ENSMUSG00000020413	protein_coding	0.552643	-0.85558	0.0385178
Dnase1	ENSMUSG00000005980	protein_coding	0.550877	-0.860198	0.0303903
Iyd	ENSMUSG00000019762	protein_coding	0.550523	-0.861126	0.0372657
Plekha7	ENSMUSG00000045659	protein_coding	0.550052	-0.86236	0.0332297
9030617O03Rik	ENSMUSG00000021185	protein_coding	0.548839	-0.865546	0.0302333
Neat1	ENSMUSG00000092274	lincRNA	0.548786	-0.865686	0.0284988
Hgd	ENSMUSG00000022821	protein_coding	0.548764	-0.865743	0.0297477
Zfp579	ENSMUSG00000051550	protein_coding	0.548625	-0.866106	0.0394345
Akr1c18	ENSMUSG00000021214	protein_coding	0.548354	-0.866821	0.0366643
Whrn	ENSMUSG00000039137	protein_coding	0.547892	-0.868037	0.0399784
Ganc	ENSMUSG00000062646	protein_coding	0.547704	-0.868532	0.0413365
Pcsk6	ENSMUSG00000030513	protein_coding	0.54744	-0.869226	0.0401389
Ankib1	ENSMUSG00000040351	protein_coding	0.547398	-0.869338	0.0308025
Tlcd1	ENSMUSG00000019437	protein_coding	0.546834	-0.870826	0.0335084
Stradb	ENSMUSG00000026027	protein_coding	0.546815	-0.870876	0.037359
Acacb	ENSMUSG00000042010	protein_coding	0.545911	-0.873263	0.0352537
Ctns	ENSMUSG00000005949	protein_coding	0.545797	-0.873563	0.0370664
Aqp1	ENSMUSG00000004655	protein_coding	0.54544	-0.874509	0.0270265
Treh	ENSMUSG00000032098	protein_coding	0.545344	-0.874763	0.0304836
Pitpnm3	ENSMUSG00000040543	protein_coding	0.544014	-0.878285	0.0495841
Guca2b	ENSMUSG00000032978	protein_coding	0.542672	-0.881849	0.0262316
Gmpr	ENSMUSG00000000253	protein_coding	0.542395	-0.882583	0.028079
Satb2	ENSMUSG00000038331	protein_coding	0.542388	-0.882603	0.0460018
Chpt1	ENSMUSG00000060002	protein_coding	0.541918	-0.883852	0.0254757
Mapk1ip1	ENSMUSG00000041775	protein_coding	0.541492	-0.884987	0.0371701
Larp1b	ENSMUSG00000037814	protein_coding	0.541354	-0.885356	0.033118
Kcnj15	ENSMUSG00000062609	protein_coding	0.540563	-0.887465	0.0250404
Rnf123	ENSMUSG00000041528	protein_coding	0.540358	-0.888012	0.0316205
Cbs	ENSMUSG00000024039	protein_coding	0.54001	-0.888942	0.0260903
Tef	ENSMUSG00000022389	protein_coding	0.539816	-0.88946	0.0254946
Hpd	ENSMUSG00000029445	protein_coding	0.539267	-0.890928	0.0381138
Dmtn	ENSMUSG00000022099	protein_coding	0.538189	-0.893816	0.0255751
Ttll4	ENSMUSG00000033257	protein_coding	0.537724	-0.895061	0.029355
Ttc32	ENSMUSG00000066637	protein_coding	0.537071	-0.896817	0.0433445
Enpp2	ENSMUSG00000022425	protein_coding	0.536598	-0.898086	0.0252728
5033411D12Rik	ENSMUSG00000055137	protein_coding	0.536454	-0.898473	0.0286842
Slc22a2	ENSMUSG00000040966	protein_coding	0.5359	-0.899963	0.0237497
Dmxl2	ENSMUSG00000041268	protein_coding	0.535878	-0.900024	0.0287892
Mtor	ENSMUSG00000028991	protein_coding	0.535616	-0.90073	0.0240286
2410066E13Rik	ENSMUSG00000038065	protein_coding	0.535216	-0.901807	0.0359813
Neu1	ENSMUSG00000007038	protein_coding	0.534496	-0.903749	0.0226101
C1galt1	ENSMUSG00000042460	protein_coding	0.534083	-0.904865	0.0434468
Il17rb	ENSMUSG00000015966	protein_coding	0.533794	-0.905646	0.0384331
Fn3k	ENSMUSG00000025175	protein_coding	0.532575	-0.908944	0.0364112
Zmym6	ENSMUSG00000042408	protein_coding	0.532471	-0.909226	0.0371519
Srek1	ENSMUSG00000032621	protein_coding	0.531748	-0.911185	0.0260318
Acy1	ENSMUSG00000023262	protein_coding	0.531747	-0.911188	0.0242412
Cobll1	ENSMUSG00000034903	protein_coding	0.531287	-0.912438	0.0236672
Spp2	ENSMUSG00000026295	protein_coding	0.53093	-0.913406	0.0290775
Hrsp12	ENSMUSG00000022323	protein_coding	0.530908	-0.913466	0.0211628
Nat8	ENSMUSG00000030004	protein_coding	0.530823	-0.913698	0.0220398
Gm8898	ENSMUSG00000089756	protein_coding	0.530658	-0.914146	0.0396096
Ggt1	ENSMUSG00000006345	protein_coding	0.52989	-0.916235	0.0206081
Rdh16	ENSMUSG00000069456	protein_coding	0.529808	-0.916458	0.0225304
Ugt8a	ENSMUSG00000032854	protein_coding	0.529475	-0.917366	0.022468
Myo19	ENSMUSG00000020527	protein_coding	0.529444	-0.91745	0.0260899
Il15ra	ENSMUSG00000023206	protein_coding	0.528914	-0.918894	0.0387613
Acox2	ENSMUSG00000021751	protein_coding	0.528715	-0.919437	0.0224221
Dbi	ENSMUSG00000026385	protein_coding	0.528065	-0.921213	0.0200797
Kifc2	ENSMUSG00000004187	protein_coding	0.527101	-0.923848	0.0347554
Slc17a3	ENSMUSG00000036083	protein_coding	0.526747	-0.924817	0.0199544
Ovol1	ENSMUSG00000024922	protein_coding	0.526445	-0.925646	0.0339464
Ddc	ENSMUSG00000020182	protein_coding	0.526173	-0.926392	0.0237752
Srr	ENSMUSG00000001323	protein_coding	0.525828	-0.927338	0.0239782
Prom2	ENSMUSG00000027376	protein_coding	0.525791	-0.927439	0.0277232
Mfap3l	ENSMUSG00000031647	protein_coding	0.525755	-0.927538	0.0215946
Wdr91	ENSMUSG00000058486	protein_coding	0.52571	-0.92766	0.0244841
Hnf1a	ENSMUSG00000029556	protein_coding	0.52567	-0.92777	0.0263559
Chst11	ENSMUSG00000034612	protein_coding	0.52539	-0.928539	0.0216868
Serpinf2	ENSMUSG00000038224	protein_coding	0.525139	-0.929229	0.0193786
Unkl	ENSMUSG00000015127	protein_coding	0.52511	-0.929308	0.0293071
Spink3	ENSMUSG00000024503	protein_coding	0.524757	-0.930278	0.0193047
Hmox1	ENSMUSG00000005413	protein_coding	0.524724	-0.93037	0.0219924
Farp2	ENSMUSG00000034066	protein_coding	0.524413	-0.931225	0.0426672
BC089597	ENSMUSG00000074639	protein_coding	0.523393	-0.934033	0.0198694
Kif21a	ENSMUSG00000022629	protein_coding	0.523361	-0.934122	0.023633
Gatm	ENSMUSG00000027199	protein_coding	0.522524	-0.936431	0.0188641
Acad10	ENSMUSG00000029456	protein_coding	0.52204	-0.937769	0.020488
Arsb	ENSMUSG00000042082	protein_coding	0.520858	-0.941039	0.0226762
Zfp661	ENSMUSG00000034800	protein_coding	0.519764	-0.944071	0.049706
1500016L03Rik	ENSMUSG00000087211	lincRNA	0.519623	-0.944462	0.0424167
Nrg1	ENSMUSG00000062991	protein_coding	0.519461	-0.944913	0.0412434
C2cd2l	ENSMUSG00000032120	protein_coding	0.518531	-0.947498	0.0196295
Piga	ENSMUSG00000031381	protein_coding	0.518224	-0.948352	0.0296463
Ints2	ENSMUSG00000018068	protein_coding	0.518032	-0.948886	0.0256762
Gpt	ENSMUSG00000022546	protein_coding	0.517726	-0.949738	0.0227587
Gyltl1b	ENSMUSG00000040434	protein_coding	0.517723	-0.949746	0.0218668
Fut9	ENSMUSG00000055373	protein_coding	0.517714	-0.949772	0.016997
Sypl2	ENSMUSG00000027887	protein_coding	0.517704	-0.9498	0.0201935
Aifm3	ENSMUSG00000022763	protein_coding	0.517508	-0.950346	0.0269058
Ankrd13c	ENSMUSG00000039988	protein_coding	0.517489	-0.950399	0.0195396
Mfsd7c	ENSMUSG00000034258	protein_coding	0.517166	-0.951301	0.0351604
Tcaim	ENSMUSG00000046603	protein_coding	0.516957	-0.951883	0.0230838
Fgfr4	ENSMUSG00000005320	protein_coding	0.516934	-0.951947	0.0209497
Sgk1	ENSMUSG00000019970	protein_coding	0.51685	-0.952182	0.01963
Kmo	ENSMUSG00000039783	protein_coding	0.515183	-0.956844	0.0186339
Keg1	ENSMUSG00000024694	protein_coding	0.514605	-0.958464	0.0154635
Slc22a12	ENSMUSG00000061742	protein_coding	0.514404	-0.959025	0.0154095
Nadsyn1	ENSMUSG00000031090	protein_coding	0.513967	-0.960252	0.0244374
Kif23	ENSMUSG00000032254	protein_coding	0.513965	-0.960259	0.0479168
Prkaa2	ENSMUSG00000028518	protein_coding	0.513776	-0.960788	0.0170208
Folh1	ENSMUSG00000001773	protein_coding	0.51376	-0.960835	0.0172046
Gm15848	ENSMUSG00000086706	antisense	0.512735	-0.963716	0.047065
Glt1d1	ENSMUSG00000049971	protein_coding	0.512255	-0.965065	0.0255659
Fmo2	ENSMUSG00000040170	protein_coding	0.511875	-0.966135	0.015729
Fos	ENSMUSG00000021250	protein_coding	0.511825	-0.966277	0.0347287
Osbpl6	ENSMUSG00000042359	protein_coding	0.511823	-0.966282	0.0177395
Acsm1	ENSMUSG00000033533	protein_coding	0.511334	-0.967662	0.0167659
Hoxa3	ENSMUSG00000079560	protein_coding	0.511045	-0.968477	0.0494898
Cdr2	ENSMUSG00000030878	protein_coding	0.510608	-0.969712	0.0178816
Abcg2	ENSMUSG00000029802	protein_coding	0.510362	-0.970408	0.0151261
C030005K06Rik	ENSMUSG00000086600	processed_transcript	0.510334	-0.970487	0.0430292
Galnt11	ENSMUSG00000038072	protein_coding	0.509332	-0.973321	0.0143698
Dnhd1	ENSMUSG00000030882	protein_coding	0.508961	-0.974374	0.0486771
Sectm1b	ENSMUSG00000039364	protein_coding	0.508336	-0.976146	0.028266
Tmem56	ENSMUSG00000028132	protein_coding	0.508046	-0.976968	0.0272409
Ugt2b34	ENSMUSG00000029260	protein_coding	0.507715	-0.97791	0.0432528
Kynu	ENSMUSG00000026866	protein_coding	0.507443	-0.978681	0.0375552
Inpp5j	ENSMUSG00000034570	protein_coding	0.506245	-0.982093	0.0168347
Acot11	ENSMUSG00000034853	protein_coding	0.505754	-0.983492	0.0199469
C1rl	ENSMUSG00000038527	protein_coding	0.505446	-0.984371	0.0190313
Pyroxd2	ENSMUSG00000060224	protein_coding	0.505446	-0.984371	0.0144529
Syne4	ENSMUSG00000019737	protein_coding	0.505332	-0.984696	0.0158725
Dmgdh	ENSMUSG00000042102	protein_coding	0.505242	-0.984953	0.0151739
Pim3	ENSMUSG00000035828	protein_coding	0.504453	-0.987209	0.0129337
Zfp641	ENSMUSG00000022987	protein_coding	0.504342	-0.987527	0.0192823
Gm13340	ENSMUSG00000083563	pseudogene	0.503849	-0.988937	0.012476
Myl6b	ENSMUSG00000039824	protein_coding	0.503671	-0.989446	0.0409472
Klhl3	ENSMUSG00000014164	protein_coding	0.50363	-0.989563	0.0334498
Prodh	ENSMUSG00000003526	protein_coding	0.503506	-0.98992	0.0133693
1810019D21Rik	ENSMUSG00000086390	processed_transcript	0.503379	-0.990284	0.0160219
Adh1	ENSMUSG00000074207	protein_coding	0.503114	-0.991044	0.0126947
Baiap2l2	ENSMUSG00000018126	protein_coding	0.503055	-0.991213	0.0144498
Cacnb4	ENSMUSG00000017412	protein_coding	0.50286	-0.991771	0.0288142
Palm3	ENSMUSG00000047986	protein_coding	0.502654	-0.992364	0.0210984
Gm11992	ENSMUSG00000040978	protein_coding	0.502599	-0.99252	0.0195841
Slc6a20b	ENSMUSG00000025243	protein_coding	0.501809	-0.994789	0.0130977
Hipk2	ENSMUSG00000061436	protein_coding	0.501809	-0.99479	0.0215918
Ccdc62	ENSMUSG00000061882	protein_coding	0.501513	-0.995641	0.048146
Arhgap33	ENSMUSG00000036882	protein_coding	0.500631	-0.998182	0.0483589
Acsm3	ENSMUSG00000030935	protein_coding	0.500095	-0.999727	0.0123169
Hsd3b5	ENSMUSG00000038092	protein_coding	0.499451	-1.00159	0.0151315
Fam126b	ENSMUSG00000038174	protein_coding	0.499386	-1.00177	0.0159976
Acot4	ENSMUSG00000052392	protein_coding	0.499196	-1.00232	0.0188901
BC025446	ENSMUSG00000047728	protein_coding	0.498618	-1.00399	0.0145233
Slc47a1	ENSMUSG00000010122	protein_coding	0.498617	-1.004	0.0114667
AK129341	ENSMUSG00000040729	protein_coding	0.498209	-1.00518	0.0390568
Akr1c14	ENSMUSG00000033715	protein_coding	0.498193	-1.00522	0.0122861
Cep290	ENSMUSG00000019971	protein_coding	0.49812	-1.00543	0.046519
Pank1	ENSMUSG00000033610	protein_coding	0.497909	-1.00605	0.0117006
Mogat1	ENSMUSG00000012187	protein_coding	0.497814	-1.00632	0.0125872
Ankrd23	ENSMUSG00000067653	protein_coding	0.497799	-1.00637	0.0445206
Ugt3a2	ENSMUSG00000049152	protein_coding	0.497698	-1.00666	0.0111431
Cspp1	ENSMUSG00000056763	protein_coding	0.497193	-1.00812	0.0187774
Gdpd3	ENSMUSG00000030703	protein_coding	0.497103	-1.00838	0.0498884
Cubn	ENSMUSG00000026726	protein_coding	0.497	-1.00868	0.0115909
Gm7120	ENSMUSG00000074634	protein_coding	0.496085	-1.01134	0.034751
Ccl28	ENSMUSG00000074715	protein_coding	0.496022	-1.01152	0.0229537
Adam1a	ENSMUSG00000072647	protein_coding	0.4959	-1.01188	0.0412124
Fgfr3	ENSMUSG00000054252	protein_coding	0.495862	-1.01199	0.012663
Gnmt	ENSMUSG00000002769	protein_coding	0.495544	-1.01291	0.0188665
Cth	ENSMUSG00000028179	protein_coding	0.49538	-1.01339	0.0119615
Pdpr	ENSMUSG00000033624	protein_coding	0.495377	-1.0134	0.0214542
Slc14a2	ENSMUSG00000024552	protein_coding	0.495017	-1.01445	0.0137447
Zfp871	ENSMUSG00000024298	protein_coding	0.494693	-1.0154	0.0304392
Hdhd3	ENSMUSG00000038422	protein_coding	0.49336	-1.01929	0.0211345
Hykk	ENSMUSG00000035878	protein_coding	0.493207	-1.01974	0.010727
9030025P20Rik	ENSMUSG00000073455	protein_coding	0.492958	-1.02046	0.0122872
Ablim3	ENSMUSG00000032735	protein_coding	0.492231	-1.02259	0.0253228
Eme2	ENSMUSG00000073436	protein_coding	0.492227	-1.0226	0.0234955
Sod3	ENSMUSG00000072941	protein_coding	0.492083	-1.02303	0.00997803
Mpc1-ps	ENSMUSG00000091498	pseudogene	0.492001	-1.02327	0.027063
Slc27a2	ENSMUSG00000027359	protein_coding	0.491444	-1.0249	0.00968424
Zfp445	ENSMUSG00000047036	protein_coding	0.491313	-1.02528	0.0194435
Slc2a4	ENSMUSG00000018566	protein_coding	0.49096	-1.02632	0.0136661
Esrrb	ENSMUSG00000021255	protein_coding	0.490303	-1.02825	0.0148367
Col4a4	ENSMUSG00000067158	protein_coding	0.489852	-1.02958	0.0111872
Hnf4a	ENSMUSG00000017950	protein_coding	0.489641	-1.0302	0.0094673
Rab11fip3	ENSMUSG00000037098	protein_coding	0.489637	-1.03022	0.0095758
Herc3	ENSMUSG00000029804	protein_coding	0.48951	-1.03059	0.0134853
Lrrk2	ENSMUSG00000036273	protein_coding	0.488872	-1.03247	0.0110551
Dnah7b	ENSMUSG00000041144	protein_coding	0.488763	-1.03279	0.0291081
Slc35d1	ENSMUSG00000028521	protein_coding	0.488166	-1.03456	0.0121937
Gm12678	ENSMUSG00000084854	lincRNA	0.487873	-1.03542	0.0243546
Slc13a3	ENSMUSG00000018459	protein_coding	0.48726	-1.03724	0.00903277
Glyctk	ENSMUSG00000020258	protein_coding	0.487174	-1.03749	0.00981285
Gm15217	ENSMUSG00000079261	protein_coding	0.486586	-1.03923	0.0199601
Chac2	ENSMUSG00000020309	protein_coding	0.486226	-1.0403	0.0124399
Odf2l	ENSMUSG00000028256	protein_coding	0.484788	-1.04457	0.0254942
Tmem125	ENSMUSG00000050854	protein_coding	0.483164	-1.04941	0.0117307
Cyp4a10	ENSMUSG00000066072	protein_coding	0.482986	-1.04995	0.00845603
Slc22a29	ENSMUSG00000075044	protein_coding	0.482896	-1.05022	0.0340013
Mep1b	ENSMUSG00000024313	protein_coding	0.482408	-1.05168	0.00898392
Clcnka	ENSMUSG00000033770	protein_coding	0.482338	-1.05188	0.00995813
Pdzd2	ENSMUSG00000022197	protein_coding	0.481854	-1.05333	0.0104933
Rufy3	ENSMUSG00000029291	protein_coding	0.481808	-1.05347	0.018039
Phyhipl	ENSMUSG00000037747	protein_coding	0.48179	-1.05352	0.0119248
Ankrd24	ENSMUSG00000054708	protein_coding	0.481584	-1.05414	0.0120313
Slc2a5	ENSMUSG00000028976	protein_coding	0.481135	-1.05549	0.0104389
Nim1	ENSMUSG00000095930	protein_coding	0.479303	-1.06099	0.0375074
Ido2	ENSMUSG00000031549	protein_coding	0.479091	-1.06163	0.0235913
Spag5	ENSMUSG00000002055	protein_coding	0.479068	-1.0617	0.0306509
Slc13a1	ENSMUSG00000029700	protein_coding	0.479059	-1.06172	0.00759199
Dlec1	ENSMUSG00000038060	protein_coding	0.478217	-1.06426	0.00998807
Aqp11	ENSMUSG00000042797	protein_coding	0.47794	-1.0651	0.0120142
Klf15	ENSMUSG00000030087	protein_coding	0.47733	-1.06694	0.0086661
Amy1	ENSMUSG00000074264	protein_coding	0.477318	-1.06698	0.0166421
Slc17a1	ENSMUSG00000021335	protein_coding	0.477174	-1.06741	0.0073979
Slc25a21	ENSMUSG00000035472	protein_coding	0.476927	-1.06816	0.0182697
Apoa4	ENSMUSG00000032080	protein_coding	0.476512	-1.06942	0.0137929
Gpx6	ENSMUSG00000004341	protein_coding	0.476464	-1.06956	0.0110831
Adamts6	ENSMUSG00000046169	protein_coding	0.47619	-1.07039	0.0424017
A330023F24Rik	ENSMUSG00000096929	lincRNA	0.475445	-1.07265	0.0183691
Egf	ENSMUSG00000028017	protein_coding	0.474999	-1.074	0.00695225
Gabra2	ENSMUSG00000000560	protein_coding	0.47343	-1.07878	0.0468948
Pdss1	ENSMUSG00000026784	protein_coding	0.471422	-1.08491	0.0162872
Adhfe1	ENSMUSG00000025911	protein_coding	0.47131	-1.08525	0.00696516
Afmid	ENSMUSG00000017718	protein_coding	0.471268	-1.08538	0.0165847
Pdp2	ENSMUSG00000048371	protein_coding	0.471133	-1.08579	0.0110766
Hsd17b14	ENSMUSG00000030825	protein_coding	0.470953	-1.08635	0.0355123
Xylb	ENSMUSG00000035769	protein_coding	0.470863	-1.08662	0.00635027
Tet2	ENSMUSG00000040943	protein_coding	0.470363	-1.08815	0.00788828
Lypd2	ENSMUSG00000022595	protein_coding	0.470158	-1.08878	0.0334057
Phyhd1	ENSMUSG00000079484	protein_coding	0.469796	-1.08989	0.0455199
Mfsd2b	ENSMUSG00000037336	protein_coding	0.469682	-1.09024	0.0473304
Alms1	ENSMUSG00000063810	protein_coding	0.468634	-1.09347	0.0172853
Per1	ENSMUSG00000020893	protein_coding	0.467629	-1.09656	0.0107286
Zfp235	ENSMUSG00000047603	protein_coding	0.466186	-1.10102	0.0414821
Slc25a48	ENSMUSG00000021509	protein_coding	0.466042	-1.10147	0.00802337
Thrb	ENSMUSG00000021779	protein_coding	0.465837	-1.1021	0.00980628
Lgals4	ENSMUSG00000053964	protein_coding	0.465837	-1.1021	0.0130657
Prox1	ENSMUSG00000010175	protein_coding	0.464773	-1.1054	0.0198687
Aass	ENSMUSG00000029695	protein_coding	0.46457	-1.10603	0.00575654
Phyhip	ENSMUSG00000003469	protein_coding	0.464471	-1.10634	0.0371145
Apobec2	ENSMUSG00000040694	protein_coding	0.463932	-1.10801	0.0286511
Slc39a5	ENSMUSG00000039878	protein_coding	0.462843	-1.1114	0.00773751
Snhg11	ENSMUSG00000044349	protein_coding	0.462816	-1.11149	0.00599161
Dnajc6	ENSMUSG00000028528	protein_coding	0.462675	-1.11193	0.014713
Nlrp6	ENSMUSG00000038745	protein_coding	0.462097	-1.11373	0.00555277
Col4a3	ENSMUSG00000079465	protein_coding	0.461756	-1.1148	0.00546349
Ghr	ENSMUSG00000055737	protein_coding	0.461577	-1.11536	0.00507284
0610005C13Rik	ENSMUSG00000085214	processed_transcript	0.460688	-1.11814	0.00549562
D630044L22Rik	ENSMUSG00000097405	protein_coding	0.457783	-1.12726	0.0308104
Pbld2	ENSMUSG00000020068	protein_coding	0.456854	-1.13019	0.00751103
Slc22a21	ENSMUSG00000063652	protein_coding	0.45654	-1.13119	0.0197095
Slc7a9	ENSMUSG00000030492	protein_coding	0.456486	-1.13136	0.00544078
Chrd	ENSMUSG00000006958	protein_coding	0.455654	-1.13399	0.0123563
Cyp2c44	ENSMUSG00000025197	protein_coding	0.455523	-1.1344	0.0102644
Gm15638	ENSMUSG00000085826	antisense	0.455024	-1.13599	0.00944471
Lrp2	ENSMUSG00000027070	protein_coding	0.454763	-1.13681	0.00425868
Upb1	ENSMUSG00000033427	protein_coding	0.454497	-1.13766	0.0048871
Nyap1	ENSMUSG00000045348	protein_coding	0.454382	-1.13802	0.0210718
Zfp612	ENSMUSG00000044676	protein_coding	0.45367	-1.14028	0.0249527
Gyk	ENSMUSG00000025059	protein_coding	0.452715	-1.14333	0.00415261
Plekhb1	ENSMUSG00000030701	protein_coding	0.452698	-1.14338	0.00821335
Prdm9	ENSMUSG00000051977	protein_coding	0.452396	-1.14434	0.00864546
Sema4g	ENSMUSG00000025207	protein_coding	0.450941	-1.14899	0.00491431
Slc12a1	ENSMUSG00000027202	protein_coding	0.450683	-1.14981	0.00390023
Cpeb3	ENSMUSG00000039652	protein_coding	0.449849	-1.15249	0.00736464
Ksr2	ENSMUSG00000061578	protein_coding	0.449621	-1.15322	0.0100551
Aldh8a1	ENSMUSG00000037542	protein_coding	0.448441	-1.15701	0.00379065
Ugt2b38	ENSMUSG00000061906	protein_coding	0.44823	-1.15769	0.00360257
B4galnt3	ENSMUSG00000041372	protein_coding	0.448225	-1.15771	0.00640955
Maob	ENSMUSG00000040147	protein_coding	0.447845	-1.15893	0.0428919
Nudt12	ENSMUSG00000024228	protein_coding	0.447063	-1.16145	0.00506133
Fam25c	ENSMUSG00000043681	protein_coding	0.446748	-1.16247	0.0359697
Thpo	ENSMUSG00000022847	protein_coding	0.445157	-1.16761	0.00883792
Tbx10	ENSMUSG00000037477	protein_coding	0.445135	-1.16769	0.048698
Cecr2	ENSMUSG00000071226	protein_coding	0.444341	-1.17026	0.0150579
Nphp3	ENSMUSG00000032558	protein_coding	0.444317	-1.17034	0.0089295
Card14	ENSMUSG00000013483	protein_coding	0.444039	-1.17124	0.0314414
Doc2g	ENSMUSG00000024871	protein_coding	0.443685	-1.17239	0.0273405
Sgk2	ENSMUSG00000017868	protein_coding	0.443681	-1.1724	0.00368474
Slc5a2	ENSMUSG00000030781	protein_coding	0.44361	-1.17264	0.00372548
Aspa	ENSMUSG00000020774	protein_coding	0.443265	-1.17376	0.00429765
2010003K11Rik	ENSMUSG00000042041	protein_coding	0.443196	-1.17398	0.0323767
Aldh1l2	ENSMUSG00000020256	protein_coding	0.44304	-1.17449	0.0167811
Dgkq	ENSMUSG00000004815	protein_coding	0.44255	-1.17609	0.00436185
Dgkh	ENSMUSG00000034731	protein_coding	0.442186	-1.17728	0.023458
Mfsd2a	ENSMUSG00000028655	protein_coding	0.441804	-1.17852	0.00457217
Epb4.2	ENSMUSG00000023216	protein_coding	0.441572	-1.17928	0.0407897
Alpl	ENSMUSG00000028766	protein_coding	0.441423	-1.17977	0.00329235
Hmcn2	ENSMUSG00000055632	protein_coding	0.441367	-1.17995	0.0112904
Dcst1	ENSMUSG00000042672	protein_coding	0.441361	-1.17997	0.0115473
Arhgef39	ENSMUSG00000051517	protein_coding	0.440585	-1.18251	0.00573444
Enpp6	ENSMUSG00000038173	protein_coding	0.440414	-1.18307	0.00510718
Cttnbp2	ENSMUSG00000000416	protein_coding	0.440309	-1.18341	0.0122162
Slc6a18	ENSMUSG00000021612	protein_coding	0.440063	-1.18422	0.00293654
2010204K13Rik	ENSMUSG00000063018	processed_transcript	0.43962	-1.18567	0.0227835
Mgam	ENSMUSG00000068587	protein_coding	0.439603	-1.18573	0.00378127
Pcsk4	ENSMUSG00000020131	protein_coding	0.438064	-1.19079	0.0102499
Lhx1	ENSMUSG00000018698	protein_coding	0.437444	-1.19283	0.00701329
1700028J19Rik	ENSMUSG00000038782	protein_coding	0.436999	-1.1943	0.00986658
Acot12	ENSMUSG00000021620	protein_coding	0.436636	-1.1955	0.00316875
Ppargc1b	ENSMUSG00000033871	protein_coding	0.436456	-1.19609	0.0177741
Svopl	ENSMUSG00000029830	protein_coding	0.435851	-1.19809	0.0130634
Bhmt2	ENSMUSG00000042118	protein_coding	0.435811	-1.19822	0.00297673
Psat1	ENSMUSG00000024640	protein_coding	0.435262	-1.20004	0.00383274
Phlda2	ENSMUSG00000010760	protein_coding	0.435129	-1.20048	0.00539709
4930461G14Rik	ENSMUSG00000097651	lincRNA	0.434332	-1.20313	0.0229388
Atp7b	ENSMUSG00000006567	protein_coding	0.433993	-1.20425	0.0238761
Mia2	ENSMUSG00000035349	protein_coding	0.433773	-1.20499	0.00908561
Sec14l3	ENSMUSG00000054986	protein_coding	0.433121	-1.20716	0.00927847
Fmo1	ENSMUSG00000040181	protein_coding	0.432916	-1.20784	0.0025239
Aspdh	ENSMUSG00000038704	protein_coding	0.432727	-1.20847	0.00284811
Ptpn4	ENSMUSG00000026384	protein_coding	0.431941	-1.21109	0.0130475
Ybx2	ENSMUSG00000018554	protein_coding	0.431627	-1.21214	0.00428284
Lrp8	ENSMUSG00000028613	protein_coding	0.431419	-1.21284	0.0152912
Gjb1	ENSMUSG00000047797	protein_coding	0.431086	-1.21395	0.00334051
Slc22a19	ENSMUSG00000024757	protein_coding	0.431054	-1.21406	0.00279854
Abcc2	ENSMUSG00000025194	protein_coding	0.430899	-1.21458	0.00254531
Susd3	ENSMUSG00000021384	protein_coding	0.430784	-1.21496	0.00321559
Mlxipl	ENSMUSG00000005373	protein_coding	0.430546	-1.21576	0.00248521
Trpv5	ENSMUSG00000036899	protein_coding	0.430436	-1.21613	0.00662876
Itgb2l	ENSMUSG00000000157	protein_coding	0.429584	-1.21899	0.0291189
Serpina1d	ENSMUSG00000071177	protein_coding	0.428763	-1.22175	0.00220829
Nr1h4	ENSMUSG00000047638	protein_coding	0.428649	-1.22213	0.00273533
Ceacam1	ENSMUSG00000074272	protein_coding	0.428603	-1.22228	0.00341598
Gm13341	ENSMUSG00000083863	pseudogene	0.428341	-1.22317	0.0021095
Slc16a9	ENSMUSG00000037762	protein_coding	0.428164	-1.22377	0.00261335
Gm853	ENSMUSG00000023120	protein_coding	0.42766	-1.22546	0.00262865
Lpar3	ENSMUSG00000036832	protein_coding	0.427645	-1.22552	0.0058709
Gm15348	ENSMUSG00000074469	lincRNA	0.427189	-1.22705	0.0074022
Alas1	ENSMUSG00000032786	protein_coding	0.426762	-1.22849	0.00224843
Ppp1r1b	ENSMUSG00000061718	protein_coding	0.426169	-1.2305	0.0026084
Eml5	ENSMUSG00000051166	protein_coding	0.425472	-1.23286	0.00392619
Gabrb3	ENSMUSG00000033676	protein_coding	0.424744	-1.23534	0.0230631
Cdhr2	ENSMUSG00000034918	protein_coding	0.423538	-1.23944	0.00331043
Cd36	ENSMUSG00000002944	protein_coding	0.422793	-1.24198	0.00186548
Gm9951	ENSMUSG00000054618	lincRNA	0.422739	-1.24216	0.0161277
Fabp3	ENSMUSG00000028773	protein_coding	0.422435	-1.2432	0.00261402
Per3	ENSMUSG00000028957	protein_coding	0.42226	-1.2438	0.00397978
Cfd	ENSMUSG00000061780	protein_coding	0.422232	-1.24389	0.00234135
Lrrc66	ENSMUSG00000067206	protein_coding	0.421463	-1.24652	0.00573131
3110057O12Rik	ENSMUSG00000037818	protein_coding	0.421316	-1.24703	0.00645647
Gpr135	ENSMUSG00000043398	protein_coding	0.421296	-1.24709	0.0257005
Fmo4	ENSMUSG00000026692	protein_coding	0.42091	-1.24842	0.00628501
Slc1a4	ENSMUSG00000020142	protein_coding	0.419855	-1.25204	0.00232469
Hsd3b3	ENSMUSG00000062410	protein_coding	0.419398	-1.25361	0.00225243
Adtrp	ENSMUSG00000058022	protein_coding	0.418945	-1.25517	0.00211326
Acot3	ENSMUSG00000021228	protein_coding	0.418854	-1.25548	0.00461664
9630013D21Rik	ENSMUSG00000059027	processed_transcript	0.41875	-1.25584	0.0202502
Nr1d1	ENSMUSG00000020889	protein_coding	0.418273	-1.25748	0.0020951
Abcc10	ENSMUSG00000032842	protein_coding	0.418084	-1.25813	0.00316185
Exph5	ENSMUSG00000034584	protein_coding	0.417291	-1.26088	0.0191215
Shroom1	ENSMUSG00000018387	protein_coding	0.41721	-1.26115	0.0109746
Cyp4a31	ENSMUSG00000028712	protein_coding	0.416906	-1.26221	0.0016519
Aqp2	ENSMUSG00000023013	protein_coding	0.416653	-1.26308	0.00157471
Syn3	ENSMUSG00000059602	protein_coding	0.416554	-1.26343	0.0130288
Gm17690	ENSMUSG00000097204	lincRNA	0.416479	-1.26369	0.0252724
Gm11128	ENSMUSG00000079495	protein_coding	0.414926	-1.26907	0.00170382
1300002K09Rik	ENSMUSG00000028327	protein_coding	0.414668	-1.26997	0.00200177
Wasf3	ENSMUSG00000029636	protein_coding	0.414655	-1.27002	0.00827937
Adra1a	ENSMUSG00000045875	protein_coding	0.414403	-1.27089	0.0229169
Tnn	ENSMUSG00000026725	protein_coding	0.414201	-1.2716	0.00599021
Cyp4a32	ENSMUSG00000063929	protein_coding	0.413415	-1.27434	0.00219561
Cyp2a4	ENSMUSG00000074254	protein_coding	0.412124	-1.27885	0.00136736
Sorbs1	ENSMUSG00000025006	protein_coding	0.411718	-1.28027	0.00989941
Fam217a	ENSMUSG00000021414	protein_coding	0.411272	-1.28184	0.0155811
Pck1	ENSMUSG00000027513	protein_coding	0.410846	-1.28333	0.00128976
Slc38a3	ENSMUSG00000010064	protein_coding	0.410746	-1.28368	0.00163248
Fam151a	ENSMUSG00000034871	protein_coding	0.410601	-1.28419	0.00456972
Slc28a1	ENSMUSG00000025726	protein_coding	0.409639	-1.28758	0.00411043
Adam1b	ENSMUSG00000062438	protein_coding	0.408163	-1.29278	0.0236655
Tmem86b	ENSMUSG00000045282	protein_coding	0.407379	-1.29556	0.00985039
Shisa7	ENSMUSG00000053550	protein_coding	0.407114	-1.2965	0.00454434
Gria3	ENSMUSG00000001986	protein_coding	0.406715	-1.29791	0.00357428
Fa2h	ENSMUSG00000033579	protein_coding	0.40669	-1.298	0.0056512
Pnpla3	ENSMUSG00000041653	protein_coding	0.40432	-1.30643	0.0110637
Slc19a3	ENSMUSG00000038496	protein_coding	0.403105	-1.31077	0.00374423
F13b	ENSMUSG00000026368	protein_coding	0.402962	-1.31128	0.0013387
BC005561	ENSMUSG00000079065	protein_coding	0.402269	-1.31377	0.00589426
Tmem25	ENSMUSG00000002032	protein_coding	0.40186	-1.31523	0.00124074
Clec2h	ENSMUSG00000030364	protein_coding	0.401766	-1.31557	0.00239025
D630023F18Rik	ENSMUSG00000044816	protein_coding	0.401471	-1.31663	0.00895135
Cpne4	ENSMUSG00000032564	protein_coding	0.40118	-1.31768	0.0306259
Pop1	ENSMUSG00000022325	protein_coding	0.401148	-1.31779	0.00413166
Ankrd26	ENSMUSG00000007827	protein_coding	0.401082	-1.31803	0.0250282
Wnt9b	ENSMUSG00000018486	protein_coding	0.400469	-1.32024	0.0030534
Angptl7	ENSMUSG00000028989	protein_coding	0.399827	-1.32255	0.00977801
Kcnh1	ENSMUSG00000058248	protein_coding	0.399166	-1.32494	0.0259144
Cnnm1	ENSMUSG00000025189	protein_coding	0.39906	-1.32532	0.00399825
Olfm3	ENSMUSG00000027965	protein_coding	0.398554	-1.32715	0.00273967
Gm13339	ENSMUSG00000082884	pseudogene	0.397038	-1.33265	0.000843949
Entpd8	ENSMUSG00000036813	protein_coding	0.396063	-1.3362	0.00288163
Gm4477	ENSMUSG00000089694	protein_coding	0.395047	-1.3399	0.00120012
Ctxn3	ENSMUSG00000069372	protein_coding	0.394737	-1.34104	0.0292198
Paqr9	ENSMUSG00000064225	protein_coding	0.394679	-1.34125	0.00101811
RP23-341H6.1	ENSMUSG00000098747	lincRNA	0.394674	-1.34127	0.00308616
Fam163a	ENSMUSG00000015484	protein_coding	0.394198	-1.34301	0.00377887
Ccbl1	ENSMUSG00000039648	protein_coding	0.394179	-1.34308	0.000935707
Acmsd	ENSMUSG00000026348	protein_coding	0.393923	-1.34402	0.00107728
Slc13a4	ENSMUSG00000029843	protein_coding	0.393715	-1.34478	0.00904526
C330002G04Rik	ENSMUSG00000097930	lincRNA	0.393211	-1.34663	0.0397331
Mttp	ENSMUSG00000028158	protein_coding	0.392937	-1.34763	0.00449589
Hacl1	ENSMUSG00000021884	protein_coding	0.392178	-1.35042	0.00142014
Fanca	ENSMUSG00000032815	protein_coding	0.391099	-1.35439	0.0026533
A630076J17Rik	ENSMUSG00000094613	protein_coding	0.390987	-1.35481	0.0137865
Azgp1	ENSMUSG00000037053	protein_coding	0.39015	-1.3579	0.00102959
Tmprss9	ENSMUSG00000059406	protein_coding	0.390071	-1.35819	0.0476878
Gm11611	ENSMUSG00000087042	sense_intronic	0.389471	-1.36041	0.00391866
Trpc1	ENSMUSG00000032839	protein_coding	0.388523	-1.36393	0.00310674
Ugt2a3	ENSMUSG00000035780	protein_coding	0.388457	-1.36417	0.0412629
E230001N04Rik	ENSMUSG00000066170	lincRNA	0.388087	-1.36555	0.0259618
Ttbk1	ENSMUSG00000015599	protein_coding	0.38689	-1.37	0.0109285
Gclc	ENSMUSG00000032350	protein_coding	0.386756	-1.3705	0.000637587
Kif20b	ENSMUSG00000024795	protein_coding	0.386566	-1.37122	0.00178725
Rasl12	ENSMUSG00000041696	protein_coding	0.386209	-1.37255	0.00159307
Igf2bp1	ENSMUSG00000013415	protein_coding	0.385942	-1.37355	0.00756894
4732463B04Rik	ENSMUSG00000097762	lincRNA	0.385164	-1.37646	0.0133242
Cyp2j9	ENSMUSG00000015224	protein_coding	0.384784	-1.37788	0.00194519
Cml3	ENSMUSG00000051262	protein_coding	0.384388	-1.37937	0.000673655
Chrdl1	ENSMUSG00000031283	protein_coding	0.383046	-1.38441	0.00588019
Prodh2	ENSMUSG00000036892	protein_coding	0.382939	-1.38481	0.0008734
1600016N20Rik	ENSMUSG00000025500	protein_coding	0.382647	-1.38591	0.0048502
Nxph4	ENSMUSG00000040258	protein_coding	0.381839	-1.38896	0.00660539
Aldh1a7	ENSMUSG00000024747	protein_coding	0.381165	-1.39151	0.00214857
Gm13110	ENSMUSG00000086810	processed_transcript	0.380863	-1.39266	0.0267192
Dusp15	ENSMUSG00000042662	protein_coding	0.380612	-1.39361	0.00276539
Prkag3	ENSMUSG00000006542	protein_coding	0.379835	-1.39655	0.0160284
RP23-282G22.2	ENSMUSG00000098370	lincRNA	0.379487	-1.39788	0.0227814
Aim1l	ENSMUSG00000012123	protein_coding	0.379354	-1.39838	0.015753
Cidec	ENSMUSG00000030278	protein_coding	0.378987	-1.39978	0.00308323
Slc6a4	ENSMUSG00000020838	protein_coding	0.37692	-1.40767	0.00642962
Gm11695	ENSMUSG00000085651	antisense	0.376565	-1.40903	0.00530128
D330045A20Rik	ENSMUSG00000042498	protein_coding	0.374446	-1.41717	0.0290557
Smlr1	ENSMUSG00000096546	protein_coding	0.373951	-1.41908	0.00190986
Bcl6	ENSMUSG00000022508	protein_coding	0.373327	-1.42149	0.000537905
Gm10040	ENSMUSG00000058360	pseudogene	0.373123	-1.42228	0.0300333
Uroc1	ENSMUSG00000034456	protein_coding	0.37263	-1.42418	0.000589581
Kcnc3	ENSMUSG00000062785	protein_coding	0.372484	-1.42475	0.000825664
1810059H22Rik	ENSMUSG00000085455	antisense	0.372312	-1.42542	0.00190861
Slc10a5	ENSMUSG00000058921	protein_coding	0.371215	-1.42967	0.00115828
Slc5a9	ENSMUSG00000028544	protein_coding	0.371184	-1.42979	0.000762849
A330021E22Rik	ENSMUSG00000040473	protein_coding	0.371081	-1.4302	0.0024271
Fancd2os	ENSMUSG00000033963	protein_coding	0.369565	-1.4361	0.0157665
Chrnb2	ENSMUSG00000027950	protein_coding	0.366516	-1.44805	0.00797588
Chac1	ENSMUSG00000027313	protein_coding	0.364985	-1.45409	0.0171456
Gm13075	ENSMUSG00000086061	antisense	0.363843	-1.45861	0.00466524
C8a	ENSMUSG00000035031	protein_coding	0.362244	-1.46497	0.000742484
Larp1b	ENSMUSG00000025762	protein_coding	0.36214	-1.46538	0.0065204
Dusp9	ENSMUSG00000031383	protein_coding	0.361874	-1.46644	0.00123219
Nepn	ENSMUSG00000038624	protein_coding	0.361596	-1.46755	0.00825215
Tfrc	ENSMUSG00000022797	protein_coding	0.36053	-1.47181	0.00031789
BC030307	ENSMUSG00000044937	protein_coding	0.36	-1.47393	0.00566449
Adipoq	ENSMUSG00000022878	protein_coding	0.356322	-1.48875	0.00232477
Acsm5	ENSMUSG00000030972	protein_coding	0.35469	-1.49537	0.000275917
Crip3	ENSMUSG00000023968	protein_coding	0.354057	-1.49795	0.0338682
Gm10845	ENSMUSG00000095959	protein_coding	0.353127	-1.50174	0.00747914
Osbp2	ENSMUSG00000020435	protein_coding	0.353093	-1.50188	0.000566456
Alms1-ps2	ENSMUSG00000090098	pseudogene	0.352733	-1.50335	0.00387964
Slc16a14	ENSMUSG00000026220	protein_coding	0.351629	-1.50787	0.000671119
Slco4c1	ENSMUSG00000040693	protein_coding	0.351568	-1.50812	0.00325687
Dhtkd1	ENSMUSG00000025815	protein_coding	0.350487	-1.51257	0.000448182
Slc18a1	ENSMUSG00000036330	protein_coding	0.34993	-1.51486	0.000215911
Plin4	ENSMUSG00000002831	protein_coding	0.349788	-1.51545	0.00150147
Lrat	ENSMUSG00000028003	protein_coding	0.349727	-1.5157	0.0107606
Cyp2a5	ENSMUSG00000005547	protein_coding	0.349238	-1.51772	0.000177702
Fcamr	ENSMUSG00000026415	protein_coding	0.348874	-1.51922	0.00153951
Adig	ENSMUSG00000044405	protein_coding	0.348387	-1.52124	0.0355596
Ggnbp1	ENSMUSG00000048731	protein_coding	0.347989	-1.52289	0.000429057
Corin	ENSMUSG00000005220	protein_coding	0.347926	-1.52315	0.0101529
Polr3e	ENSMUSG00000030880	protein_coding	0.34789	-1.52329	0.000158749
Adm2	ENSMUSG00000054136	protein_coding	0.34785	-1.52346	0.00563698
Ces2e	ENSMUSG00000031886	protein_coding	0.347542	-1.52474	0.000547122
Mas1	ENSMUSG00000068037	protein_coding	0.347333	-1.52561	0.0213408
Gm10804	ENSMUSG00000075025	lincRNA	0.347155	-1.52635	0.000192538
Gm11525	ENSMUSG00000085307	antisense	0.346972	-1.52711	0.0177148
Gm10768	ENSMUSG00000074828	protein_coding	0.346498	-1.52908	0.000218739
Slc34a3	ENSMUSG00000006469	protein_coding	0.346063	-1.53089	0.000510153
Cyp2f2	ENSMUSG00000052974	protein_coding	0.345299	-1.53408	0.0178272
Nccrp1	ENSMUSG00000047586	protein_coding	0.343706	-1.54075	0.000200394
B230206H07Rik	ENSMUSG00000086844	processed_transcript	0.342445	-1.54606	0.00916218
Notum	ENSMUSG00000042988	protein_coding	0.3415	-1.55004	0.000335785
Npl	ENSMUSG00000042684	protein_coding	0.340741	-1.55325	0.000391941
Tnfrsf25	ENSMUSG00000024793	protein_coding	0.340136	-1.55582	0.0131706
Cym	ENSMUSG00000046213	protein_coding	0.339726	-1.55756	0.0456048
Grip2	ENSMUSG00000030098	protein_coding	0.338745	-1.56173	0.00614581
Nap1l5	ENSMUSG00000055430	protein_coding	0.338308	-1.56359	0.0401755
Apoc3	ENSMUSG00000032081	protein_coding	0.335454	-1.57582	0.000242254
Serpina1b	ENSMUSG00000071178	protein_coding	0.334443	-1.58017	9.31257e-05
Map3k15	ENSMUSG00000031303	protein_coding	0.333807	-1.58291	0.000410006
Tmed6	ENSMUSG00000031919	protein_coding	0.333717	-1.5833	0.000921876
Gpr97	ENSMUSG00000060470	protein_coding	0.333415	-1.58461	0.000400488
9130020K20Rik	ENSMUSG00000086568	lincRNA	0.333333	-1.58496	0.0146529
Ceacam2	ENSMUSG00000054385	protein_coding	0.333052	-1.58618	0.00016184
Abca13	ENSMUSG00000004668	protein_coding	0.332726	-1.58759	0.000117136
Sec31b	ENSMUSG00000051984	protein_coding	0.332662	-1.58787	0.00199255
Gm13528	ENSMUSG00000085087	antisense	0.331186	-1.59429	0.0191096
Zfp697	ENSMUSG00000050064	protein_coding	0.328704	-1.60514	0.000148972
Gpr110	ENSMUSG00000041293	protein_coding	0.328168	-1.60749	0.00344089
Adrb3	ENSMUSG00000031489	protein_coding	0.327957	-1.60842	0.0231533
Gm20554	ENSMUSG00000093587	lincRNA	0.325553	-1.61904	0.0297265
Acnat1	ENSMUSG00000070985	protein_coding	0.324646	-1.62306	0.00035419
Aspg	ENSMUSG00000037686	protein_coding	0.324227	-1.62492	7.13016e-05
Kcnip2	ENSMUSG00000025221	protein_coding	0.324206	-1.62502	0.00729961
Vwce	ENSMUSG00000043789	protein_coding	0.323405	-1.62858	0.000359787
Atxn7l2	ENSMUSG00000048997	protein_coding	0.323271	-1.62918	0.000102924
A4gnt	ENSMUSG00000037953	protein_coding	0.322951	-1.63061	0.000426407
Chrna4	ENSMUSG00000027577	protein_coding	0.315863	-1.66263	8.20632e-05
Lmbrd2	ENSMUSG00000039704	protein_coding	0.31473	-1.66782	0.000281271
Lrg1	ENSMUSG00000037095	protein_coding	0.314656	-1.66815	6.59784e-05
Coro6	ENSMUSG00000020836	protein_coding	0.30999	-1.68971	0.000440336
Per2	ENSMUSG00000055866	protein_coding	0.309649	-1.69129	0.000173312
Reep6	ENSMUSG00000035504	protein_coding	0.309382	-1.69254	3.75596e-05
Sptbn5	ENSMUSG00000074899	protein_coding	0.308933	-1.69463	0.029932
Slc6a19	ENSMUSG00000021565	protein_coding	0.308317	-1.69752	3.25813e-05
Abcc6	ENSMUSG00000030834	protein_coding	0.3074	-1.70181	0.000219647
Tmem207	ENSMUSG00000091972	protein_coding	0.304005	-1.71783	0.00024666
4732444A12Rik	ENSMUSG00000053613	antisense	0.303043	-1.72241	0.000293349
Etnppl	ENSMUSG00000019232	protein_coding	0.301775	-1.72845	0.000779869
Cphx3	ENSMUSG00000094817	protein_coding	0.301587	-1.72935	0.0437038
Gm15883	ENSMUSG00000086868	antisense	0.300638	-1.7339	0.000248647
Ankle1	ENSMUSG00000046295	protein_coding	0.29914	-1.74111	0.000944458
Gnat1	ENSMUSG00000034837	protein_coding	0.29904	-1.74159	0.0221815
Dbp	ENSMUSG00000059824	protein_coding	0.29787	-1.74725	4.81009e-05
Gm16310	ENSMUSG00000086331	sense_intronic	0.29745	-1.74928	0.0341451
Tm6sf2	ENSMUSG00000036151	protein_coding	0.296532	-1.75374	0.00153178
Proz	ENSMUSG00000031445	protein_coding	0.295912	-1.75676	0.000558203
Gldc	ENSMUSG00000024827	protein_coding	0.294536	-1.76348	4.96825e-05
Col19a1	ENSMUSG00000026141	protein_coding	0.294521	-1.76356	0.0493379
Serpina1c	ENSMUSG00000079015	protein_coding	0.294337	-1.76446	1.43354e-05
Slitrk6	ENSMUSG00000045871	protein_coding	0.294306	-1.76461	0.000319101
Plk3	ENSMUSG00000028680	protein_coding	0.293122	-1.77043	0.000135604
Ppara	ENSMUSG00000022383	protein_coding	0.293002	-1.77102	8.8111e-05
Gpr17	ENSMUSG00000052229	protein_coding	0.292729	-1.77236	0.0186356
Dnah11	ENSMUSG00000018581	protein_coding	0.291971	-1.7761	0.0310166
Gm16010	ENSMUSG00000085541	processed_transcript	0.291875	-1.77658	8.65761e-05
A330033J07Rik	ENSMUSG00000097622	lincRNA	0.290657	-1.78261	0.00872975
Rnf24	ENSMUSG00000048911	protein_coding	0.290618	-1.7828	2.30088e-05
Hdc	ENSMUSG00000027360	protein_coding	0.288072	-1.7955	9.7523e-05
D630036G22Rik	ENSMUSG00000098168	sense_intronic	0.287215	-1.79979	0.0314969
Cphx1	ENSMUSG00000095975	protein_coding	0.286765	-1.80206	0.0425876
BC021614	ENSMUSG00000058216	protein_coding	0.285539	-1.80824	0.00736625
Stxbp5l	ENSMUSG00000022829	protein_coding	0.285138	-1.81027	0.00122669
Hsd3b2	ENSMUSG00000063730	protein_coding	0.285008	-1.81093	1.15766e-05
Fut2	ENSMUSG00000055978	protein_coding	0.282889	-1.82169	0.0197653
A530020G20Rik	ENSMUSG00000097124	lincRNA	0.282486	-1.82375	0.00201524
Gm10382	ENSMUSG00000072612	protein_coding	0.281986	-1.8263	0.00231542
4933404K08Rik	ENSMUSG00000085122	lincRNA	0.281856	-1.82697	0.00266623
Angptl3	ENSMUSG00000028553	protein_coding	0.281836	-1.82707	0.00392114
Cphx2	ENSMUSG00000098463	protein_coding	0.281579	-1.82839	0.0448606
Gm15890	ENSMUSG00000090105	antisense	0.280142	-1.83577	0.0240601
Gys2	ENSMUSG00000030244	protein_coding	0.279903	-1.837	0.000158989
Fga	ENSMUSG00000028001	protein_coding	0.279436	-1.83941	7.10961e-06
B230216N24Rik	ENSMUSG00000089706	processed_transcript	0.279357	-1.83982	0.00113414
Serpina1a	ENSMUSG00000066366	protein_coding	0.276723	-1.85348	5.18457e-06
Slc5a12	ENSMUSG00000041644	protein_coding	0.276377	-1.85529	7.45397e-06
Ranbp3l	ENSMUSG00000048424	protein_coding	0.276309	-1.85565	2.05825e-05
D030055H07Rik	ENSMUSG00000086296	antisense	0.272727	-1.87447	0.0203784
Retn	ENSMUSG00000012705	protein_coding	0.272436	-1.87601	0.00281094
Serpina1e	ENSMUSG00000072849	protein_coding	0.271819	-1.87928	4.5346e-06
A1cf	ENSMUSG00000052595	protein_coding	0.271769	-1.87955	1.81456e-05
Gm14320	ENSMUSG00000085914	antisense	0.271654	-1.88016	0.0433599
9830144P21Rik	ENSMUSG00000087528	processed_transcript	0.27016	-1.88812	0.00447564
RP23-138F21.1	ENSMUSG00000099146	antisense	0.270088	-1.8885	0.000406074
Zbtb16	ENSMUSG00000066687	protein_coding	0.269561	-1.89132	0.00172941
Mbl1	ENSMUSG00000037780	protein_coding	0.269186	-1.89332	0.00110174
Fgg	ENSMUSG00000033860	protein_coding	0.268623	-1.89635	4.27865e-06
Cyp2c69	ENSMUSG00000092008	protein_coding	0.265766	-1.91177	0.0285111
Gm11407	ENSMUSG00000082179	pseudogene	0.264779	-1.91714	4.04313e-06
Acnat2	ENSMUSG00000060317	protein_coding	0.260484	-1.94073	4.70282e-06
Fosb	ENSMUSG00000003545	protein_coding	0.259804	-1.9445	0.0250225
Gm129	ENSMUSG00000038550	protein_coding	0.258512	-1.9517	0.00286679
Pclo	ENSMUSG00000098239	lincRNA	0.258299	-1.95289	0.000173049
Gm11620	ENSMUSG00000081965	pseudogene	0.258287	-1.95295	0.0213849
AW822252	ENSMUSG00000085998	antisense	0.257895	-1.95515	0.012858
Ccno	ENSMUSG00000042417	protein_coding	0.253487	-1.98002	0.00317419
Elf5	ENSMUSG00000027186	protein_coding	0.252271	-1.98696	4.74289e-05
Mpped1	ENSMUSG00000041708	protein_coding	0.250231	-1.99867	4.64078e-05
Ttpa	ENSMUSG00000073988	protein_coding	0.245078	-2.02869	3.73985e-05
Apoh	ENSMUSG00000000049	protein_coding	0.243987	-2.03512	3.57686e-05
Gm10787	ENSMUSG00000074919	protein_coding	0.241822	-2.04798	0.000179618
Smcp	ENSMUSG00000074435	protein_coding	0.241304	-2.05107	0.00106636
Aqp4	ENSMUSG00000024411	protein_coding	0.240928	-2.05333	1.38281e-06
Cldn11	ENSMUSG00000037625	protein_coding	0.240618	-2.05518	0.00116149
Plin1	ENSMUSG00000030546	protein_coding	0.24	-2.05889	0.00167052
Synpo2l	ENSMUSG00000039376	protein_coding	0.234335	-2.09336	0.00131333
Masp2	ENSMUSG00000028979	protein_coding	0.232673	-2.10362	0.0233329
Ftcd	ENSMUSG00000001155	protein_coding	0.230327	-2.11824	2.40992e-06
Ano3	ENSMUSG00000074968	protein_coding	0.22617	-2.14452	0.00165503
Car3	ENSMUSG00000027559	protein_coding	0.216845	-2.20526	4.36353e-07
Gm11768	ENSMUSG00000084822	antisense	0.21547	-2.21444	0.0489343
[truncated: 29 more rows]

## Sheet: Supplemental tables 6-7
Supplemental Table 6. Gene set enrichment analysis of up-regulated differentially expressed genes when comparing SO vs 2D, using Gene ontology Biological process categories as gene sets. Top 20 significantly changed terms are shown
[truncated: 43 more rows]

[truncated: 16 more sheets: Supplemental tables 8-9, Supplemental tables 10-11, Supplemental tables 12-13, Supplemental tables 14-15, Supplemental tables 16-17, Supplemental tables 18-19, Supplemental tables 20-21, Supplemental tables 22-23, Supplemental table 24, Supplemental table 25, Supplemental table 26, Supplemental table 27, Supplemental table 28, Supplemental Table 29, Supplemental Table 30, Supplemental Table 31]
